# Supplementary material for: PIBF1 regulates trophoblast syncytialization and promotes cardiovascular development
Source: Nat Commun. 2024 Feb 19;15:1487. doi: 10.1038/s41467-024-45647-8 (PMC10876648; doi:10.1038/s41467-024-45647-8)
Supplement: Supplementary file 4 — Supplementary Data 1 [file 41467_2024_45647_MOESM4_ESM.xlsx]

## Sheet: Supplementary Data 1
Suppelementary Data 1. Fatty acid contents in Pibf1 KO placenta and embryo at E9.5-10.5 as measured by GC-MS.
			+/+							-/-
Placenta E9.5	Myristic acid		95.0357	101.348	108.786	87.5819	93.245	114.003		97.0256	97.6373	108.067	82.9183	103.59	101.763
	Palmitoleic acid		93.6922	105.195	96.6066	99.2912	106.363	98.8511		100.136	99.1408	103.66	100.45	96.13	104.135
	Palmitic acid		102.727	101.003	103.524	94.1162	98.907	99.7229		98.4182	95.2426	96.6354	91.5085	86.5362	104.007
	Oleic acid		97.0757	102.912	95.5104	103.205	101.099	100.197		96.5477	94.1179	93.6872	102.604	96.2003	97.4525
	Stearic acid		91.3985	93.0731	98.6686	106.32	98.2055	112.335		88.7874	90.1411	90.3664	97.3634	99.4612	99.0373
	Linoleic acid		92.2697	88.8576	104.599	104.216	93.8884	116.169		85.3138	92.8167	99.4961	93.7735	97.4739	111.371
	Arachidonic acid		90.2388	93.8566	94.3648	109.226	101.585	110.729		81.6771	92.6743	92.2674	94.4591	99.9287	109.596
	Docosahexaenoic acid		76.5395	83.6816	105.392	103.503	96.0033	134.881		61.2654	89.6926	92.8	77.7566	97.3942	115.215
Placenta E10.5	Myristic acid		98.8151	100.862	103.618	96.9244	99.9602	99.821		100.376	105.376	99.1909	97.3892	103.41	96.2038
	Palmitoleic acid		96.1343	112.117	94.8722	100.955	109.884	86.0369		101.516	129.322	115.608	108.116	115.839	96.689
	Palmitic acid		96.317	93.0462	87.3055	116.273	110.871	96.1876		99.7461	96.7761	92.4807	126.498	106.478	91.9252
	Oleic acid		85.0692	92.5882	86.7031	117.418	119.729	98.4922		94.4762	100.015	97.7762	142.14	116.636	93.9497
	Stearic acid		97.6454	92.2937	87.5253	121.398	110.489	90.6485		106.884	94.4496	93.4412	144.724	100.901	82.3665
	Linoleic acid		91.2673	93.4264	85.7712	120.645	116.142	92.7481		97.3381	101.001	100.063	137.258	112.504	93.3996
	Arachidonic acid		88.8273	97.0432	87.0201	120.101	119.585	87.4234		97.8906	100.858	98.6247	143.169	109.508	82.2758
	Docosahexaenoic acid		80.8073	108.982	85.7382	113.16	132.649	78.6632		92.7942	114.302	103.218	139.86	117.754	76.3856
Embryo E9.5	Myristic acid		81.7204	83.871	142.243	80.1843	78.0338	133.948		62.3656	69.7389	74.3472	59.9078	69.7389	70.6605
	Palmitoleic acid		74.6185	73.2452	169.074	70.9563	65.1577	146.948		36.9278	46.5412	45.9308	47.4568	37.6907	44.5575
	Palmitic acid		85.4003	89.2623	126.266	83.7036	91.2176	124.15		78.5166	90.3127	80.1487	70.8411	89.6663	78.5812
	Oleic acid		76.3269	72.0719	163.577	67.0273	68.2556	152.742		47.2437	34.8297	38.7776	37.4178	30.6185	38.8215
	Stearic acid		91.0226	82.8247	126.913	87.1068	87.4167	124.716		92.9665	103.362	88.0928	80.1765	101.446	83.6698
	Linoleic acid		91.1168	60.0254	151.015	88.7056	67.8299	141.307		84.3274	94.8604	89.0228	75.6345	95.6218	99.3655
	Arachidonic acid		90.4034	62.245	147.434	86.4514	66.9106	146.556		52.2002	47.4248	55.8229	51.9257	46.2172	50.8279
	Docosahexaenoic acid		90.3288	74.4681	119.729	87.6209	n/d	127.853		78.53	n/d	75.0484	n/d	n/d	n/d
Embryo E10.5	Myristic acid		94.1949	107.924	103.729	91.2712	106.271	96.6102		14.3644	17.7331	30.1907	13.7288	16.9068	29.1737
	Palmitoleic acid		87.4748	112.122	92.936	94.0959	111.011	102.36		7.8534	8.74748	22.4487	7.37012	8.62666	21.1921
	Palmitic acid		92.4855	106.234	98.3966	96.2783	102.725	103.881		17.0009	18.981	34.8432	16.5697	18.3656	31.8081
	Oleic acid		85.3935	113.767	100.331	88.3479	106.311	105.85		6.03285	8.88679	27.3931	5.17608	7.92957	23.5464
	Stearic acid		90	107.153	97.0571	96.9419	101.219	107.628		19.2487	21.4594	43.7038	18.2333	20.192	37.3236
	Linoleic acid		104.214	102.503	99.7662	98.8082	96.037	98.6714		22.4782	38.9861	108.542	23.0598	37.2584	96.533
	Arachidonic acid		82.7465	111.322	97.4456	91.7423	103.541	113.203		9.57405	12.8373	30.7604	9.59365	13.0137	27.5756
	Docosahexaenoic acid		81.1684	105.407	100.186	90.7396	103.543	118.956		23.8036	26.6625	48.353	n/d	30.6401	44.0646
Data are expressed as the relative amount (%) compared to that of wild type group. n/d, not detected.
