# Supplementary material for: PIBF1 regulates trophoblast syncytialization and promotes cardiovascular development
Source: Nat Commun. 2024 Feb 19;15:1487. doi: 10.1038/s41467-024-45647-8 (PMC10876648; doi:10.1038/s41467-024-45647-8)
Supplement: Supplementary file 5 — Supplementary Data 2 [file 41467_2024_45647_MOESM5_ESM.xlsx]

## Sheet: Supplementary Data 2
Supplementary Data 2. Fatty acid contents in Meox2cre-mediated Pibf1 cKO placenta and embryo at E13.5 as measured by GC-MS.
			f/f, f/+							d/d;Meox2cre/+
Embryo	Myristic acid		101.12	101.16	96.7	102.33	98.85	99.83		94.43	98.25	99.89	103.4	97.34	92.76
	Palmitoleic acid		102.48	101.49	90.14	98.85	98.47	108.57		98.36	100.12	101.55	103.35	95.2	94.48
	Palmitic acid		102.59	103.1	90.07	100.02	97.37	106.85		97.29	101.62	103.86	102.93	94.96	89.82
	Oleic acid		100.71	103.9	88.33	100.57	96.22	110.26		96.83	102.62	107.6	103.3	93.76	93.23
	Stearic acid		101.57	100.28	92.12	101.1	99.58	105.34		95.91	99.32	105.19	100.98	96.72	89.47
	Linoleic acid		93.14	95.43	102	103.42	104.09	101.93		101.42	94.37	112.3	103.25	108.41	90.75
	Arachidonic acid		98.14	99.29	96.15	102.07	101.42	102.93		95.03	95.91	108.08	101.28	99.57	89.29
	Docosahexaenoic acid		93.09	95.05	101.19	101.19	109.86	99.62		88.88	87.31	108.03	93.75	110.55	88.87
Placenta	Myristic acid		97.42	101.47	96.97	101.65	104.92	97.58		87.26	102.27	95.07	100.37	105.99	106.61
	Palmitoleic acid		91.31	98.36	95.9	106.02	109.27	99.13		82.12	99.5	89.35	103.78	114.28	114.43
	Palmitic acid		99.76	95.73	107.27	99.97	100.24	97.04		85.66	104.04	75.37	99.21	100.85	102.08
	Oleic acid		99.46	96.52	108.39	98.94	98.7	97.98		85.29	102.32	76.39	99.85	99.05	100.31
	Stearic acid		101.37	94.98	106.58	98.6	101.5	96.96		85.85	104.83	75.03	98.75	98.71	100.6
	Linoleic acid		102.03	95.68	102.19	100.11	103.59	96.41		89.15	105.17	81.87	100.67	99.96	101.22
	Arachidonic acid		99.66	93.23	104.21	103.02	105.32	94.56		86.84	102.25	80.95	100.61	101.25	101.86
	Docosahexaenoic acid		100.19	99.92	92.28	101.47	112.35	93.8		90.49	105.57	87	99.48	106.92	106.06
Data are expressed as the relative amount (%) compared to that of control group.
