# Supplementary material for: PIBF1 regulates trophoblast syncytialization and promotes cardiovascular development
Source: Nat Commun. 2024 Feb 19;15:1487. doi: 10.1038/s41467-024-45647-8 (PMC10876648; doi:10.1038/s41467-024-45647-8)
Supplement: Supplementary file 6 — Supplementary Data 3 [file 41467_2024_45647_MOESM6_ESM.xlsx]

## Sheet: Supplementary Data 3
Supplementary Data 3. GO enrichment analysis of up-regulated DEGs in sPIBF-treated human heart organoids.
ID	Description	GeneRatio	BgRatio	p value	adjusted p value	q value	geneID	Count
GO:0060048	cardiac muscle contraction	10/86	138/18800	7.20074e-10	1.17084e-06	9.5353e-07	ATP1A2/FGF12/GJA5/KCNJ5/MYBPC3/MYH7/MYL2/NPPA/RNF207/TCAP	10
GO:0006941	striated muscle contraction	10/86	178/18800	8.54712e-09	6.9488e-06	5.65909e-06	ATP1A2/FGF12/GJA5/KCNJ5/MYBPC3/MYH7/MYL2/NPPA/RNF207/TCAP	10
GO:0060047	heart contraction	11/86	247/18800	1.6555e-08	8.9728e-06	7.30743e-06	ADM/ATP1A2/FGF12/GJA5/KCNJ5/MYBPC3/MYH7/MYL2/NPPA/RNF207/TCAP	11
GO:0003015	heart process	11/86	257/18800	2.49112e-08	1.01264e-05	8.24691e-06	ADM/ATP1A2/FGF12/GJA5/KCNJ5/MYBPC3/MYH7/MYL2/NPPA/RNF207/TCAP	11
GO:0006936	muscle contraction	12/86	349/18800	6.18663e-08	2.01189e-05	1.63848e-05	ACTA1/ATP1A2/DRD1/FGF12/GJA5/KCNJ5/MYBPC3/MYH7/MYL2/NPPA/RNF207/TCAP	12
GO:0030048	actin filament-based movement	8/86	133/18800	1.69475e-07	4.59276e-05	3.74033e-05	ATP1A2/FGF12/GJA5/KCNJ5/MYBPC3/MYH7/MYO15A/RNF207	8
GO:0006942	regulation of striated muscle contraction	7/86	96/18800	2.80502e-07	6.51567e-05	5.30635e-05	ATP1A2/GJA5/MYBPC3/MYH7/MYL2/NPPA/RNF207	7
GO:0070252	actin-mediated cell contraction	7/86	103/18800	4.54425e-07	9.23619e-05	7.52193e-05	ATP1A2/FGF12/GJA5/KCNJ5/MYBPC3/MYH7/RNF207	7
GO:0003012	muscle system process	12/86	449/18800	9.1924e-07	0.000166076	0.000135252	ACTA1/ATP1A2/DRD1/FGF12/GJA5/KCNJ5/MYBPC3/MYH7/MYL2/NPPA/RNF207/TCAP	12
GO:0002283	neutrophil activation involved in immune response	4/86	19/18800	1.50109e-06	0.000244077	0.000198776	ITGAM/SPI1/SYK/TYROBP	4
GO:0086009	membrane repolarization	5/86	52/18800	3.90833e-06	0.000560642	0.000456586	ATP1A2/GJA5/KCNJ5/NPPA/RNF207	5
GO:0001508	action potential	7/86	143/18800	4.13758e-06	0.000560642	0.000456586	ATP1A2/DRD1/FGF12/GJA5/GPR35/KCNJ5/RNF207	7
GO:0008016	regulation of heart contraction	8/86	211/18800	5.52383e-06	0.000656217	0.000534421	ADM/ATP1A2/GJA5/KCNJ5/MYH7/MYL2/NPPA/RNF207	8
GO:0002026	regulation of the force of heart contraction	4/86	26/18800	5.65008e-06	0.000656217	0.000534421	ADM/ATP1A2/MYH7/MYL2	4
GO:0009952	anterior/posterior pattern specification	8/86	214/18800	6.1278e-06	0.000664253	0.000540966	DLL3/HOXA10/HOXA3/HOXA4/HOXA9/HOXC4/HOXD4/TCAP	8
GO:0048562	embryonic organ morphogenesis	9/86	294/18800	7.93601e-06	0.000796413	0.000648597	HOXA3/HOXA4/HOXA9/HOXC4/HOXD4/MYO15A/PDZD7/RNF207/TCAP	9
GO:0007389	pattern specification process	11/86	463/18800	8.32658e-06	0.000796413	0.000648597	DLL3/HOXA10/HOXA3/HOXA4/HOXA9/HOXC4/HOXD4/IRX4/ITGAM/RNF207/TCAP	11
GO:0035637	multicellular organismal signaling	7/86	164/18800	1.019e-05	0.000920493	0.000749647	ATP1A2/DRD1/FGF12/GJA5/GPR35/KCNJ5/RNF207	7
GO:0006937	regulation of muscle contraction	7/86	170/18800	1.28779e-05	0.00110208	0.000897528	ATP1A2/GJA5/MYBPC3/MYH7/MYL2/NPPA/RNF207	7
GO:0043312	neutrophil degranulation	3/86	12/18800	1.9736e-05	0.00160454	0.00130673	ITGAM/SPI1/SYK	3
GO:0086003	cardiac muscle cell contraction	5/86	75/18800	2.39004e-05	0.00185057	0.0015071	ATP1A2/FGF12/GJA5/KCNJ5/RNF207	5
GO:1903522	regulation of blood circulation	8/86	260/18800	2.51336e-05	0.0018576	0.00151283	ADM/ATP1A2/GJA5/KCNJ5/MYH7/MYL2/NPPA/RNF207	8
GO:0086001	cardiac muscle cell action potential	5/86	77/18800	2.71648e-05	0.00192043	0.001564	ATP1A2/FGF12/GJA5/KCNJ5/RNF207	5
GO:0099622	cardiac muscle cell membrane repolarization	4/86	40/18800	3.28941e-05	0.00222857	0.00181495	GJA5/KCNJ5/NPPA/RNF207	4
GO:0003002	regionalization	9/86	354/18800	3.45309e-05	0.00224589	0.00182905	DLL3/HOXA10/HOXA3/HOXA4/HOXA9/HOXC4/HOXD4/ITGAM/TCAP	9
GO:0042119	neutrophil activation	4/86	41/18800	3.63235e-05	0.00227161	0.00185	ITGAM/SPI1/SYK/TYROBP	4
GO:0048568	embryonic organ development	10/86	449/18800	3.82451e-05	0.0023032	0.00187572	ADM/HOXA3/HOXA4/HOXA9/HOXC4/HOXD4/MYO15A/PDZD7/RNF207/TCAP	10
GO:1902563	regulation of neutrophil activation	3/86	15/18800	4.04141e-05	0.00234691	0.00191131	ITGAM/SPI1/SYK	3
GO:0036230	granulocyte activation	4/86	47/18800	6.26532e-05	0.0035129	0.0028609	ITGAM/SPI1/SYK/TYROBP	4
GO:0048704	embryonic skeletal system morphogenesis	5/86	94/18800	7.10127e-05	0.00384889	0.00313453	HOXA3/HOXA4/HOXA9/HOXC4/HOXD4	5
GO:0002888	positive regulation of myeloid leukocyte mediated immunity	3/86	19/18800	8.4937e-05	0.00431586	0.00351483	ITGAM/SPI1/TYROBP	3
GO:0032930	positive regulation of superoxide anion generation	3/86	19/18800	8.4937e-05	0.00431586	0.00351483	ITGAM/SYK/TYROBP	3
GO:0048738	cardiac muscle tissue development	7/86	234/18800	9.86546e-05	0.00486098	0.00395877	GJA5/LRRC10/MYBPC3/MYH7/MYL2/NPPA/TCAP	7
GO:0014888	striated muscle adaptation	4/86	54/18800	0.000108415	0.00503664	0.00410183	ACTA1/MYH7/NPPA/TCAP	4
GO:0086002	cardiac muscle cell action potential involved in contraction	4/86	54/18800	0.000108415	0.00503664	0.00410183	FGF12/GJA5/KCNJ5/RNF207	4
GO:0006813	potassium ion transport	7/86	243/18800	0.000124731	0.00563368	0.00458806	ATP1A2/DRD1/GJA5/KCNJ5/KCNQ3/NPPA/RNF207	7
GO:0032928	regulation of superoxide anion generation	3/86	22/18800	0.000133655	0.00568846	0.00463267	ITGAM/SYK/TYROBP	3
GO:0098900	regulation of action potential	4/86	57/18800	0.000134009	0.00568846	0.00463267	FGF12/GJA5/GPR35/RNF207	4
GO:0042391	regulation of membrane potential	9/86	425/18800	0.00013996	0.00568846	0.00463267	ATP1A2/DRD1/FGF12/GJA5/GPR35/KCNJ5/KCNQ3/NPPA/RNF207	9
GO:0014706	striated muscle tissue development	7/86	248/18800	0.00014148	0.00568846	0.00463267	GJA5/LRRC10/MYBPC3/MYH7/MYL2/NPPA/TCAP	7
GO:0086065	cell communication involved in cardiac conduction	4/86	58/18800	0.000143436	0.00568846	0.00463267	ATP1A2/GJA5/KCNJ5/RNF207	4
GO:0090257	regulation of muscle system process	7/86	250/18800	0.00014867	0.00575567	0.0046874	ATP1A2/GJA5/MYBPC3/MYH7/MYL2/NPPA/RNF207	7
GO:0002886	regulation of myeloid leukocyte mediated immunity	4/86	59/18800	0.000153334	0.00579815	0.004722	ITGAM/SPI1/SYK/TYROBP	4
GO:0055008	cardiac muscle tissue morphogenesis	4/86	60/18800	0.000163716	0.00605005	0.00492715	MYBPC3/MYH7/MYL2/TCAP	4
GO:0055001	muscle cell development	6/86	183/18800	0.000193306	0.00698477	0.00568838	ACTA1/ADM/LDB3/LRRC10/MYL2/TCAP	6
GO:0031343	positive regulation of cell killing	4/86	65/18800	0.000223391	0.00789638	0.00643079	ITGAM/SPI1/SYK/TYROBP	4
GO:0030239	myofibril assembly	4/86	66/18800	0.000236979	0.00819845	0.0066768	ACTA1/LDB3/MYL2/TCAP	4
GO:0002220	innate immune response activating cell surface receptor signaling pathway	3/86	27/18800	0.000249698	0.00833411	0.00678728	FCN1/SYK/TYROBP	3
GO:0055002	striated muscle cell development	4/86	67/18800	0.000251151	0.00833411	0.00678728	ACTA1/LDB3/MYL2/TCAP	4
GO:0002758	innate immune response-activating signal transduction	3/86	28/18800	0.000278739	0.00906461	0.0073822	FCN1/SYK/TYROBP	3
GO:0048706	embryonic skeletal system development	5/86	127/18800	0.000292308	0.00931946	0.00758975	HOXA3/HOXA4/HOXA9/HOXC4/HOXD4	5
GO:0099625	ventricular cardiac muscle cell membrane repolarization	3/86	29/18800	0.000309877	0.00963274	0.00784488	GJA5/KCNJ5/RNF207	3
GO:2000379	positive regulation of reactive oxygen species metabolic process	4/86	71/18800	0.000313982	0.00963274	0.00784488	DUOXA2/ITGAM/SYK/TYROBP	4
GO:0034765	regulation of ion transmembrane transport	9/86	476/18800	0.000324313	0.00976542	0.00795294	ATP1A2/CACNA2D4/DRD1/FGF12/GPR35/KCNJ5/KCNQ3/NPPA/RNF207	9
GO:0099623	regulation of cardiac muscle cell membrane repolarization	3/86	30/18800	0.000343173	0.00996399	0.00811465	GJA5/NPPA/RNF207	3
GO:0017157	regulation of exocytosis	6/86	204/18800	0.000346693	0.00996399	0.00811465	CADPS/DRD1/ITGAM/SPI1/SYK/SYT10	6
GO:0060415	muscle tissue morphogenesis	4/86	73/18800	0.000349291	0.00996399	0.00811465	MYBPC3/MYH7/MYL2/TCAP	4
GO:0003299	muscle hypertrophy in response to stress	3/86	31/18800	0.000378689	0.0102625	0.00835774	MYH7/NPPA/TCAP	3
GO:0014887	cardiac muscle adaptation	3/86	31/18800	0.000378689	0.0102625	0.00835774	MYH7/NPPA/TCAP	3
GO:0014898	cardiac muscle hypertrophy in response to stress	3/86	31/18800	0.000378689	0.0102625	0.00835774	MYH7/NPPA/TCAP	3
GO:0051482	positive regulation of cytosolic calcium ion concentration involved in phospholipase C-activating G protein-coupled signaling pathway	3/86	32/18800	0.000416487	0.0111018	0.00904126	DRD1/GPR20/GPR35	3
GO:0055117	regulation of cardiac muscle contraction	4/86	77/18800	0.000428297	0.0112324	0.00914768	ATP1A2/GJA5/NPPA/RNF207	4
GO:0001662	behavioral fear response	3/86	33/18800	0.000456627	0.0112728	0.00918058	ATP1A2/BRINP1/DRD1	3
GO:0045089	positive regulation of innate immune response	5/86	140/18800	0.000457682	0.0112728	0.00918058	FCN1/MMP12/SPI1/SYK/TYROBP	5
GO:1903305	regulation of regulated secretory pathway	5/86	140/18800	0.000457682	0.0112728	0.00918058	DRD1/ITGAM/SPI1/SYK/SYT10	5
GO:0035296	regulation of tube diameter	5/86	141/18800	0.000472819	0.0112728	0.00918058	ADM/ATP1A2/DRD1/GJA5/NPPA	5
GO:0097746	blood vessel diameter maintenance	5/86	141/18800	0.000472819	0.0112728	0.00918058	ADM/ATP1A2/DRD1/GJA5/NPPA	5
GO:0035150	regulation of tube size	5/86	142/18800	0.00048833	0.0112728	0.00918058	ADM/ATP1A2/DRD1/GJA5/NPPA	5
GO:0048644	muscle organ morphogenesis	4/86	80/18800	0.000495372	0.0112728	0.00918058	MYBPC3/MYH7/MYL2/TCAP	4
GO:0002209	behavioral defense response	3/86	34/18800	0.000499167	0.0112728	0.00918058	ATP1A2/BRINP1/DRD1	3
GO:0086019	cell-cell signaling involved in cardiac conduction	3/86	34/18800	0.000499167	0.0112728	0.00918058	GJA5/KCNJ5/RNF207	3
GO:0090322	regulation of superoxide metabolic process	3/86	34/18800	0.000499167	0.0112728	0.00918058	ITGAM/SYK/TYROBP	3
GO:0060537	muscle tissue development	8/86	405/18800	0.000530537	0.0117975	0.00960787	ACTA1/GJA5/LRRC10/MYBPC3/MYH7/MYL2/NPPA/TCAP	8
GO:0002446	neutrophil mediated immunity	3/86	35/18800	0.000544166	0.0117975	0.00960787	ITGAM/SPI1/SYK	3
GO:0019228	neuronal action potential	3/86	35/18800	0.000544166	0.0117975	0.00960787	DRD1/FGF12/GPR35	3
GO:0045921	positive regulation of exocytosis	4/86	83/18800	0.000569611	0.0121867	0.0099248	CADPS/ITGAM/SYK/SYT10	4
GO:0042596	fear response	3/86	37/18800	0.000641769	0.0135522	0.0110368	ATP1A2/BRINP1/DRD1	3
GO:0045055	regulated exocytosis	6/86	234/18800	0.000715116	0.0149074	0.0121406	CADPS/DRD1/ITGAM/SPI1/SYK/SYT10	6
GO:0045823	positive regulation of heart contraction	3/86	39/18800	0.000749882	0.0152414	0.0124125	ADM/ATP1A2/NPPA	3
GO:0060306	regulation of membrane repolarization	3/86	39/18800	0.000749882	0.0152414	0.0124125	GJA5/NPPA/RNF207	3
GO:1903115	regulation of actin filament-based movement	3/86	40/18800	0.000808016	0.0160224	0.0130486	ATP1A2/GJA5/MYBPC3	3
GO:1903524	positive regulation of blood circulation	3/86	40/18800	0.000808016	0.0160224	0.0130486	ADM/ATP1A2/NPPA	3
GO:0002275	myeloid cell activation involved in immune response	4/86	93/18800	0.000874216	0.0171262	0.0139475	ITGAM/SPI1/SYK/TYROBP	4
GO:0042554	superoxide anion generation	3/86	43/18800	0.000999359	0.0193447	0.0157543	ITGAM/SYK/TYROBP	3
GO:0061337	cardiac conduction	4/86	98/18800	0.00106302	0.0203349	0.0165607	ATP1A2/GJA5/KCNJ5/RNF207	4
GO:0003007	heart morphogenesis	6/86	254/18800	0.00109358	0.0204635	0.0166654	GJA5/MYBPC3/MYH7/MYL2/RNF207/TCAP	6
GO:0042711	maternal behavior	2/86	11/18800	0.00110749	0.0204635	0.0166654	BRINP1/DRD1	2
GO:0099624	atrial cardiac muscle cell membrane repolarization	2/86	11/18800	0.00110749	0.0204635	0.0166654	KCNJ5/NPPA	2
GO:0031341	regulation of cell killing	4/86	100/18800	0.00114597	0.0209365	0.0170507	ITGAM/SPI1/SYK/TYROBP	4
GO:0051480	regulation of cytosolic calcium ion concentration	7/86	356/18800	0.00122783	0.0221828	0.0180656	ADM/ATP1A2/DRD1/GIPR/GPR20/GPR35/TRPC4	7
GO:0006887	exocytosis	7/86	357/18800	0.00124781	0.0222961	0.0181579	CADPS/DRD1/ITGAM/SPI1/SRCIN1/SYK/SYT10	7
GO:0055010	ventricular cardiac muscle tissue morphogenesis	3/86	47/18800	0.00129589	0.0229035	0.0186526	MYBPC3/MYH7/MYL2	3
GO:0060746	parental behavior	2/86	12/18800	0.00132505	0.0229254	0.0186704	BRINP1/DRD1	2
GO:0002444	myeloid leukocyte mediated immunity	4/86	104/18800	0.00132533	0.0229254	0.0186704	ITGAM/SPI1/SYK/TYROBP	4
GO:0002027	regulation of heart rate	4/86	105/18800	0.00137306	0.0233356	0.0190044	ADM/KCNJ5/MYH7/NPPA	4
GO:0042311	vasodilation	3/86	48/18800	0.00137775	0.0233356	0.0190044	DRD1/GJA5/NPPA	3
GO:0002833	positive regulation of response to biotic stimulus	5/86	180/18800	0.00141723	0.0235933	0.0192143	FCN1/MMP12/SPI1/SYK/TYROBP	5
GO:0042116	macrophage activation	4/86	106/18800	0.00142198	0.0235933	0.0192143	BPI/ITGAM/SYK/TYROBP	4
GO:0043300	regulation of leukocyte degranulation	3/86	49/18800	0.00146278	0.024025	0.0195659	ITGAM/SPI1/SYK	3
GO:0001819	positive regulation of cytokine production	8/86	475/18800	0.00148276	0.0241097	0.0196349	C1QTNF3/CCDC88B/CLEC5A/EPX/FCN1/MMP12/SYK/TYROBP	8
GO:1903307	positive regulation of regulated secretory pathway	3/86	50/18800	0.00155104	0.0249702	0.0203357	ITGAM/SYK/SYT10	3
GO:1903532	positive regulation of secretion by cell	6/86	274/18800	0.00160997	0.0256649	0.0209014	C1QTNF3/CADPS/GIPR/ITGAM/SYK/SYT10	6
GO:0043268	positive regulation of potassium ion transport	3/86	51/18800	0.00164257	0.0259302	0.0211175	DRD1/NPPA/RNF207	3
GO:0010927	cellular component assembly involved in morphogenesis	4/86	112/18800	0.00174134	0.0272251	0.0221721	ACTA1/LDB3/MYL2/TCAP	4
GO:0018958	phenol-containing compound metabolic process	4/86	113/18800	0.00179901	0.0275983	0.022476	CYP2E1/DRD1/DUOXA2/ITGAM	4
GO:0007512	adult heart development	2/86	14/18800	0.00181613	0.0275983	0.022476	MYH7/TCAP	2
GO:0030049	muscle filament sliding	2/86	14/18800	0.00181613	0.0275983	0.022476	MYBPC3/MYH7	2
GO:0043500	muscle adaptation	4/86	118/18800	0.0021074	0.031728	0.0258392	ACTA1/MYH7/NPPA/TCAP	4
GO:0003229	ventricular cardiac muscle tissue development	3/86	56/18800	0.00215077	0.032084	0.0261291	MYBPC3/MYH7/MYL2	3
GO:0009612	response to mechanical stimulus	5/86	201/18800	0.00229727	0.0339579	0.0276552	ACTA1/ATP1A2/NPPA/PDZD7/TCAP	5
GO:0001912	positive regulation of leukocyte mediated cytotoxicity	3/86	58/18800	0.00237842	0.0342569	0.0278987	ITGAM/SPI1/TYROBP	3
GO:0033275	actin-myosin filament sliding	2/86	16/18800	0.00238071	0.0342569	0.0278987	MYBPC3/MYH7	2
GO:0098915	membrane repolarization during ventricular cardiac muscle cell action potential	2/86	16/18800	0.00238071	0.0342569	0.0278987	KCNJ5/RNF207	2
GO:0010959	regulation of metal ion transport	7/86	403/18800	0.00248042	0.0353142	0.0287598	ATP1A2/CRACR2B/DRD1/FGF12/GPR35/NPPA/RNF207	7
GO:0002218	activation of innate immune response	3/86	59/18800	0.00249762	0.0353142	0.0287598	FCN1/SYK/TYROBP	3
GO:0051047	positive regulation of secretion	6/86	300/18800	0.00253699	0.0355616	0.0289613	C1QTNF3/CADPS/GIPR/ITGAM/SYK/SYT10	6
GO:0003231	cardiac ventricle development	4/86	126/18800	0.00267387	0.0364513	0.0296858	GJA5/MYBPC3/MYH7/MYL2	4
GO:0051580	regulation of neurotransmitter uptake	2/86	17/18800	0.00269013	0.0364513	0.0296858	ATP1A2/DRD1	2
GO:0051969	regulation of transmission of nerve impulse	2/86	17/18800	0.00269013	0.0364513	0.0296858	FGF12/GPR35	2
GO:1903818	positive regulation of voltage-gated potassium channel activity	2/86	17/18800	0.00269013	0.0364513	0.0296858	NPPA/RNF207	2
GO:0032613	interleukin-10 production	3/86	63/18800	0.00301115	0.0398889	0.0324855	EPX/SYK/TYROBP	3
GO:0032653	regulation of interleukin-10 production	3/86	63/18800	0.00301115	0.0398889	0.0324855	EPX/SYK/TYROBP	3
GO:0002281	macrophage activation involved in immune response	2/86	18/18800	0.00301743	0.0398889	0.0324855	SYK/TYROBP	2
GO:0019229	regulation of vasoconstriction	3/86	64/18800	0.00314889	0.0412911	0.0336274	ADM/ATP1A2/GJA5	3
GO:0070588	calcium ion transmembrane transport	6/86	314/18800	0.00317831	0.0413434	0.03367	ATP1A2/CACNA2D4/DRD1/GPR35/NPPA/TRPC4	6
GO:0006816	calcium ion transport	7/86	424/18800	0.00328685	0.0417352	0.033989	ATP1A2/CACNA2D4/CRACR2B/DRD1/GPR35/NPPA/TRPC4	7
GO:0071805	potassium ion transmembrane transport	5/86	219/18800	0.00332291	0.0417352	0.033989	ATP1A2/KCNJ5/KCNQ3/NPPA/RNF207	5
GO:0055003	cardiac myofibril assembly	2/86	19/18800	0.00336243	0.0417352	0.033989	MYL2/TCAP	2
GO:0086014	atrial cardiac muscle cell action potential	2/86	19/18800	0.00336243	0.0417352	0.033989	GJA5/KCNJ5	2
GO:0086026	atrial cardiac muscle cell to AV node cell signaling	2/86	19/18800	0.00336243	0.0417352	0.033989	GJA5/KCNJ5	2
GO:0086066	atrial cardiac muscle cell to AV node cell communication	2/86	19/18800	0.00336243	0.0417352	0.033989	GJA5/KCNJ5	2
GO:0042053	regulation of dopamine metabolic process	2/86	20/18800	0.00372496	0.0455398	0.0370875	DRD1/ITGAM	2
GO:0042069	regulation of catecholamine metabolic process	2/86	20/18800	0.00372496	0.0455398	0.0370875	DRD1/ITGAM	2
GO:0007204	positive regulation of cytosolic calcium ion concentration	6/86	325/18800	0.00376177	0.0456465	0.0371744	ADM/ATP1A2/DRD1/GIPR/GPR20/GPR35	6
GO:0048705	skeletal system morphogenesis	5/86	228/18800	0.00394378	0.0475007	0.0386845	HOXA3/HOXA4/HOXA9/HOXC4/HOXD4	5
GO:0002029	desensitization of G protein-coupled receptor signaling pathway	2/86	21/18800	0.00410488	0.0476752	0.0388266	ADM/GIPR	2
GO:0022401	negative adaptation of signaling pathway	2/86	21/18800	0.00410488	0.0476752	0.0388266	ADM/GIPR	2
GO:0071605	monocyte chemotactic protein-1 production	2/86	21/18800	0.00410488	0.0476752	0.0388266	C1QTNF3/SYK	2
GO:0071637	regulation of monocyte chemotactic protein-1 production	2/86	21/18800	0.00410488	0.0476752	0.0388266	C1QTNF3/SYK	2
GO:1902259	regulation of delayed rectifier potassium channel activity	2/86	21/18800	0.00410488	0.0476752	0.0388266	NPPA/RNF207	2
GO:0045088	regulation of innate immune response	5/86	231/18800	0.00416806	0.0477272	0.038869	FCN1/MMP12/SPI1/SYK/TYROBP	5
GO:0072593	reactive oxygen species metabolic process	5/86	231/18800	0.00416806	0.0477272	0.038869	DUOXA2/EPX/ITGAM/SYK/TYROBP	5
GO:0002274	myeloid leukocyte activation	5/86	232/18800	0.00424481	0.0482661	0.0393078	BPI/ITGAM/SPI1/SYK/TYROBP	5
GO:0007517	muscle organ development	6/86	334/18800	0.00429558	0.0485042	0.0395017	ACTA1/CHKB/MYBPC3/MYH7/MYL2/TCAP	6
GO:0003208	cardiac ventricle morphogenesis	3/86	72/18800	0.00439084	0.0489007	0.0398246	MYBPC3/MYH7/MYL2	3
GO:0006801	superoxide metabolic process	3/86	72/18800	0.00439084	0.0489007	0.0398246	ITGAM/SYK/TYROBP	3
GO:0002223	stimulatory C-type lectin receptor signaling pathway	2/86	22/18800	0.004502	0.0494611	0.040281	SYK/TYROBP	2
GO:0023058	adaptation of signaling pathway	2/86	22/18800	0.004502	0.0494611	0.040281	ADM/GIPR	2
GO:0019226	transmission of nerve impulse	3/86	73/18800	0.00456405	0.0494743	0.0402917	DRD1/FGF12/GPR35	3
GO:0033555	multicellular organismal response to stress	3/86	73/18800	0.00456405	0.0494743	0.0402917	ATP1A2/BRINP1/DRD1	3
GO:0023061	signal release	7/86	451/18800	0.00460228	0.0495584	0.0403602	ADM/C1QTNF3/CADPS/DRD1/GIPR/SYK/SYT10	7
GO:2000377	regulation of reactive oxygen species metabolic process	4/86	147/18800	0.00463997	0.0496355	0.040423	DUOXA2/ITGAM/SYK/TYROBP	4
GO:0030017	sarcomere	8/99	209/19594	1.09265e-05	0.00157945	0.00134963	ACTA1/LDB3/LRRC10/MYBPC3/MYH7/MYL2/TCAP/TRIM54	8
GO:0030016	myofibril	8/99	228/19594	2.04965e-05	0.00157945	0.00134963	ACTA1/LDB3/LRRC10/MYBPC3/MYH7/MYL2/TCAP/TRIM54	8
GO:0043292	contractile fiber	8/99	238/19594	2.78727e-05	0.00157945	0.00134963	ACTA1/LDB3/LRRC10/MYBPC3/MYH7/MYL2/TCAP/TRIM54	8
GO:0032982	myosin filament	3/99	22/19594	0.000179691	0.00625929	0.00534849	MYBPC3/MYH7/MYH7B	3
GO:0016459	myosin complex	4/99	56/19594	0.000184097	0.00625929	0.00534849	MYH7/MYH7B/MYL2/MYO15A	4
