# Supplementary material for: PIBF1 regulates trophoblast syncytialization and promotes cardiovascular development
Source: Nat Commun. 2024 Feb 19;15:1487. doi: 10.1038/s41467-024-45647-8 (PMC10876648; doi:10.1038/s41467-024-45647-8)
Supplement: Supplementary file 7 — Supplementary Data 4 [file 41467_2024_45647_MOESM7_ESM.xlsx]

## Sheet: Supplementary Data 4
Supplementary Data 4. GO enrichment analysis of down-regulated DEGs in sPIBF-treated human heart organoids.
ID	Description	GeneRatio	BgRatio	p value	adjusted p value	q value	geneID	Count
GO:0045444	fat cell differentiation	13/131	237/18800	1.13978e-08	3.29282e-05	2.43912e-05	CEBPB/CEBPD/EGR2/ID4/LRRC8C/MEDAG/NOCT/NR4A1/NR4A2/NR4A3/PTGS2/RGS2/ZC3H12A	13
GO:0050673	epithelial cell proliferation	15/131	443/18800	4.76398e-07	0.000572865	0.000424344	ALDH1A2/AREG/CAV1/CAV2/CCL2/CEBPB/EGR3/ID1/JUN/KIT/KLF9/NR4A1/NR4A3/SOX9/THBS1	15
GO:0032496	response to lipopolysaccharide	13/131	333/18800	5.94875e-07	0.000572865	0.000424344	ARID5A/CCL2/CEBPB/CXCL1/CXCL2/NFKBIA/NOCT/NR4A1/PDE4B/PTGS2/SERPINE1/TRIB1/ZC3H12A	13
GO:0002237	response to molecule of bacterial origin	13/131	354/18800	1.18104e-06	0.000581264	0.000430566	ARID5A/CCL2/CEBPB/CXCL1/CXCL2/NFKBIA/NOCT/NR4A1/PDE4B/PTGS2/SERPINE1/TRIB1/ZC3H12A	13
GO:0009612	response to mechanical stimulus	10/131	201/18800	1.4648e-06	0.000581264	0.000430566	BTG2/FOSL1/GADD45A/IRF1/JUN/KIT/NFKBIA/PTGS2/SOX9/THBS1	10
GO:0050890	cognition	12/131	306/18800	1.57363e-06	0.000581264	0.000430566	ARC/BTG2/CEBPB/CHRNA4/CRHBP/DKK1/EGR2/FOSL1/KIT/PTGS2/SGK1/SYT4	12
GO:1901652	response to peptide	15/131	491/18800	1.72233e-06	0.000581264	0.000430566	AREG/BTG2/CAV1/CAV2/CRHBP/EGR2/ICAM1/ID1/KLF2/NFKBIA/NR4A1/NR4A2/NR4A3/PTGS2/VGF	15
GO:0071496	cellular response to external stimulus	12/131	309/18800	1.74188e-06	0.000581264	0.000430566	AVPR1A/FOSL1/GADD45A/IRF1/KLF10/NR4A2/NUAK2/PMAIP1/PTGS2/SIK1/SOX9/ZC3H12A	12
GO:0071216	cellular response to biotic stimulus	11/131	256/18800	1.81079e-06	0.000581264	0.000430566	ARID5A/CCL2/CEBPB/CXCL1/CXCL2/NFKBIA/PDE4B/PPP1R15B/SERPINE1/TRIB1/ZC3H12A	11
GO:1903131	mononuclear cell differentiation	14/131	433/18800	2.02209e-06	0.000584182	0.000432727	BCL3/CEBPB/EGR3/IRF1/ITGB6/ITK/JUN/KIT/KLF6/LEPR/NFKBIZ/ONECUT1/TNFSF9/ZC3H12A	14
GO:0007611	learning or memory	11/131	264/18800	2.43985e-06	0.000640795	0.000474663	ARC/BTG2/CEBPB/CRHBP/DKK1/EGR2/FOSL1/KIT/PTGS2/SGK1/SYT4	11
GO:0050678	regulation of epithelial cell proliferation	13/131	382/18800	2.73983e-06	0.000648424	0.000480314	ALDH1A2/AREG/CAV1/CAV2/CCL2/EGR3/ID1/JUN/KLF9/NR4A1/NR4A3/SOX9/THBS1	13
GO:0071222	cellular response to lipopolysaccharide	10/131	217/18800	2.9178e-06	0.000648424	0.000480314	ARID5A/CCL2/CEBPB/CXCL1/CXCL2/NFKBIA/PDE4B/SERPINE1/TRIB1/ZC3H12A	10
GO:0030099	myeloid cell differentiation	13/131	391/18800	3.53425e-06	0.000729318	0.000540236	CEBPB/DYRK3/EPB42/ITGB6/JUN/JUNB/KIT/KLF10/KLF2/LIF/NFKBIA/TNFAIP6/TRIB1	13
GO:0071219	cellular response to molecule of bacterial origin	10/131	229/18800	4.71097e-06	0.000907333	0.000672099	ARID5A/CCL2/CEBPB/CXCL1/CXCL2/NFKBIA/PDE4B/SERPINE1/TRIB1/ZC3H12A	10
GO:0060537	muscle tissue development	13/131	405/18800	5.17863e-06	0.000935066	0.000692641	ALDH1A2/BTG2/CAV1/CAV2/DKK1/EGR2/EYA2/MAFF/NR4A1/RGS2/SIK1/SOX9/TIPARP	13
GO:0048511	rhythmic process	11/131	297/18800	7.51887e-06	0.00122418	0.000906799	C3orf70/EGR2/EGR3/ID1/ID4/KLF10/KLF9/NOCT/PER1/SIK1/TNFAIP6	11
GO:0051592	response to calcium ion	8/131	144/18800	7.62728e-06	0.00122418	0.000906799	CAV1/CRHBP/JUN/JUNB/SYT4/SYT5/THBS1/TRPV6	8
GO:0048608	reproductive structure development	13/131	433/18800	1.06079e-05	0.00161296	0.00119479	CEBPB/FOSL1/ID4/JUNB/KIT/LIF/PRLR/PTGS2/RDH10/SOX9/TIPARP/TNFAIP6/VGF	13
GO:0061458	reproductive system development	13/131	436/18800	1.14155e-05	0.00164898	0.00122146	CEBPB/FOSL1/ID4/JUNB/KIT/LIF/PRLR/PTGS2/RDH10/SOX9/TIPARP/TNFAIP6/VGF	13
GO:0007623	circadian rhythm	9/131	205/18800	1.37221e-05	0.00180196	0.00133478	C3orf70/EGR3/ID1/ID4/KLF10/KLF9/NOCT/PER1/SIK1	9
GO:0044703	multi-organism reproductive process	9/131	205/18800	1.37221e-05	0.00180196	0.00133478	AVPR1A/CRHBP/FOSL1/JUNB/LIF/MAFF/PRLR/PTGS2/RGS2	9
GO:0030856	regulation of epithelial cell differentiation	8/131	157/18800	1.43584e-05	0.00180354	0.00133595	CAV1/CEBPB/ID1/LIF/MAFF/PRLR/SERPINE1/SOX9	8
GO:0002573	myeloid leukocyte differentiation	9/131	210/18800	1.66263e-05	0.00200139	0.00148251	CEBPB/ITGB6/JUN/JUNB/KIT/KLF10/LIF/TNFAIP6/TRIB1	9
GO:0044706	multi-multicellular organism process	9/131	213/18800	1.86084e-05	0.00215038	0.00159287	AVPR1A/CRHBP/FOSL1/JUNB/LIF/MAFF/PRLR/PTGS2/RGS2	9
GO:0048168	regulation of neuronal synaptic plasticity	5/131	50/18800	2.50692e-05	0.00278557	0.00206339	ARC/EGR2/KIT/SYT4/VGF	5
GO:1902105	regulation of leukocyte differentiation	10/131	283/18800	2.9639e-05	0.00315757	0.00233894	CEBPB/EGR3/IRF1/KLF10/LIF/NFKBIZ/TNFAIP6/TNFSF9/TRIB1/ZC3H12A	10
GO:0009991	response to extracellular stimulus	13/131	479/18800	3.06029e-05	0.00315757	0.00233894	ALDH1A2/AVPR1A/FOSL1/KLF10/NOCT/NR4A2/NUAK2/PMAIP1/PTGS2/SIK1/SLC25A25/VGF/ZC3H12A	13
GO:0001936	regulation of endothelial cell proliferation	8/131	178/18800	3.54606e-05	0.00353261	0.00261675	ALDH1A2/CAV1/CAV2/CCL2/EGR3/JUN/NR4A1/THBS1	8
GO:0001503	ossification	12/131	420/18800	3.82009e-05	0.00367875	0.002725	AREG/CEBPB/CEBPD/DKK1/EGR2/ID4/JUNB/KLF10/NOCT/PTGS2/SOX9/TNFAIP6	12
GO:1903706	regulation of hemopoiesis	11/131	371/18800	5.84222e-05	0.00544458	0.00403302	CEBPB/EGR3/IRF1/KLF10/LIF/NFKBIA/NFKBIZ/TNFAIP6/TNFSF9/TRIB1/ZC3H12A	11
GO:0001935	endothelial cell proliferation	8/131	194/18800	6.52054e-05	0.00588683	0.00436061	ALDH1A2/CAV1/CAV2/CCL2/EGR3/JUN/NR4A1/THBS1	8
GO:0060326	cell chemotaxis	10/131	315/18800	7.29239e-05	0.00626155	0.00463819	CCL2/CXCL1/CXCL2/EGR3/KIT/NR4A1/PDE4B/SERPINE1/THBS1/TNFAIP6	10
GO:0007159	leukocyte cell-cell adhesion	11/131	381/18800	7.41076e-05	0.00626155	0.00463819	CAV1/CCL2/CEBPB/EGR3/ICAM1/IRF1/MAP3K8/NFKBIZ/NR4A3/TNFSF9/ZC3H12A	11
GO:0030098	lymphocyte differentiation	11/131	382/18800	7.58582e-05	0.00626155	0.00463819	BCL3/EGR3/IRF1/ITK/KIT/KLF6/LEPR/NFKBIZ/ONECUT1/TNFSF9/ZC3H12A	11
GO:0046425	regulation of receptor signaling pathway via JAK-STAT	6/131	105/18800	9.34042e-05	0.00748231	0.00554245	BCL3/CAV1/GADD45A/KIT/LIF/PRLR	6
GO:0030217	T cell differentiation	9/131	263/18800	9.58274e-05	0.00748231	0.00554245	BCL3/EGR3/IRF1/ITK/KIT/LEPR/NFKBIZ/TNFSF9/ZC3H12A	9
GO:0045600	positive regulation of fat cell differentiation	5/131	67/18800	0.000103952	0.00790311	0.00585415	CEBPB/MEDAG/NOCT/PTGS2/ZC3H12A	5
GO:0048545	response to steroid hormone	10/131	330/18800	0.000107063	0.0079309	0.00587474	AREG/AVPR1A/CAV1/FOSL1/KLF9/NR4A3/PER1/PTGS2/SGK1/THBS1	10
GO:0050679	positive regulation of epithelial cell proliferation	8/131	211/18800	0.000117088	0.00845669	0.00626421	AREG/CAV2/EGR3/ID1/JUN/NR4A1/NR4A3/SOX9	8
GO:0001819	positive regulation of cytokine production	12/131	475/18800	0.000123306	0.00853384	0.00632136	ARID5A/BCL3/CEBPB/DENND1B/IRF1/ITK/KIT/NR4A3/PDE4B/PTGS2/SERPINE1/THBS1	12
GO:0043434	response to peptide hormone	11/131	404/18800	0.000124417	0.00853384	0.00632136	AREG/BTG2/CAV1/CAV2/CRHBP/EGR2/NR4A1/NR4A2/NR4A3/PTGS2/VGF	11
GO:0071347	cellular response to interleukin-1	6/131	111/18800	0.000127018	0.00853384	0.00632136	CCL2/CEBPB/GBP1/KLF2/SOX9/ZC3H12A	6
GO:0001933	negative regulation of protein phosphorylation	10/131	341/18800	0.000139968	0.00919015	0.00680752	CAV1/DKK1/DUSP6/GADD45A/GADD45B/JUN/PPP1R15B/RGS2/TRIB1/ZC3H12A	10
GO:0062012	regulation of small molecule metabolic process	10/131	342/18800	0.000143342	0.00920256	0.00681671	AVPR1A/CAV1/KIT/LEPR/NR4A3/PMAIP1/PTGS2/RDH10/SIK1/SOX9	10
GO:1903037	regulation of leukocyte cell-cell adhesion	10/131	344/18800	0.000150298	0.00943935	0.00699211	CAV1/CCL2/CEBPB/EGR3/IRF1/MAP3K8/NFKBIZ/NR4A3/TNFSF9/ZC3H12A	10
GO:1904892	regulation of receptor signaling pathway via STAT	6/131	116/18800	0.000161802	0.00994565	0.00736715	BCL3/CAV1/GADD45A/KIT/LIF/PRLR	6
GO:0010038	response to metal ion	10/131	351/18800	0.00017693	0.010649	0.00788815	CAV1/CRHBP/JUN/JUNB/KIT/PTGS2/SYT4/SYT5/THBS1/TRPV6	10
GO:0006937	regulation of muscle contraction	7/131	170/18800	0.000190399	0.0112258	0.00831538	CAV1/KIT/NR4A1/PDE4B/PTGS2/RGS2/ZC3H12A	7
GO:0097529	myeloid leukocyte migration	8/131	229/18800	0.000205256	0.0115557	0.00855975	CCL2/CXCL1/CXCL2/KIT/PDE4B/SERPINE1/THBS1/TNFAIP6	8
GO:0010631	epithelial cell migration	10/131	358/18800	0.000207435	0.0115557	0.00855975	EGR3/GADD45A/ID1/JUN/KIT/NR4A1/PTGS2/SOX9/THBS1/ZC3H12A	10
GO:0086103	G protein-coupled receptor signaling pathway involved in heart process	3/131	17/18800	0.000209333	0.0115557	0.00855975	CAV1/PDE4B/RGS2	3
GO:0007259	receptor signaling pathway via JAK-STAT	7/131	173/18800	0.000211994	0.0115557	0.00855975	BCL3/CAV1/CCL2/GADD45A/KIT/LIF/PRLR	7
GO:0090132	epithelium migration	10/131	361/18800	0.000221801	0.0118663	0.00878989	EGR3/GADD45A/ID1/JUN/KIT/NR4A1/PTGS2/SOX9/THBS1/ZC3H12A	10
GO:0006979	response to oxidative stress	11/131	433/18800	0.000227073	0.0119275	0.00883522	AREG/CHRNA4/FOSL1/JUN/KLF2/NR4A2/NR4A3/PLK3/PPP1R15B/PTGS2/ZC3H12A	11
GO:0046683	response to organophosphorus	6/131	124/18800	0.000232715	0.0120056	0.00889306	AREG/CRHBP/FOSL1/PER1/PTGS2/VGF	6
GO:0090130	tissue migration	10/131	366/18800	0.000247601	0.0123258	0.00913022	EGR3/GADD45A/ID1/JUN/KIT/NR4A1/PTGS2/SOX9/THBS1/ZC3H12A	10
GO:0060602	branch elongation of an epithelium	3/131	18/18800	0.000249922	0.0123258	0.00913022	AREG/RDH10/SOX9	3
GO:0030595	leukocyte chemotaxis	8/131	236/18800	0.000251721	0.0123258	0.00913022	CCL2/CXCL1/CXCL2/KIT/PDE4B/SERPINE1/THBS1/TNFAIP6	8
GO:0043409	negative regulation of MAPK cascade	7/131	179/18800	0.000261117	0.0125441	0.00929189	CAV1/DUSP2/DUSP6/GBP1/LIF/PER1/RGS2	7
GO:0050852	T cell receptor signaling pathway	6/131	127/18800	0.000264862	0.0125441	0.00929189	DENND1B/GBP1/ITK/NFKBIZ/PDE4B/ZC3H12A	6
GO:0071621	granulocyte chemotaxis	6/131	128/18800	0.00027632	0.0128756	0.0095375	CCL2/CXCL1/CXCL2/PDE4B/THBS1/TNFAIP6	6
GO:0001649	osteoblast differentiation	8/131	241/18800	0.000289925	0.0132216	0.00979378	AREG/CEBPB/CEBPD/ID4/JUNB/NOCT/SOX9/TNFAIP6	8
GO:1900744	regulation of p38MAPK cascade	4/131	46/18800	0.000292898	0.0132216	0.00979378	GADD45A/GADD45B/PER1/ZC3H12A	4
GO:0071277	cellular response to calcium ion	5/131	84/18800	0.000302358	0.0134387	0.00995457	CRHBP/JUN/JUNB/SYT4/SYT5	5
GO:0097696	receptor signaling pathway via STAT	7/131	184/18800	0.000308713	0.0135132	0.0100098	BCL3/CAV1/CCL2/GADD45A/KIT/LIF/PRLR	7
GO:0007565	female pregnancy	7/131	185/18800	0.00031902	0.0136537	0.0101139	CRHBP/FOSL1/JUNB/LIF/PRLR/PTGS2/RGS2	7
GO:0031668	cellular response to extracellular stimulus	8/131	245/18800	0.000323794	0.0136537	0.0101139	AVPR1A/FOSL1/KLF10/NR4A2/NUAK2/PMAIP1/SIK1/ZC3H12A	8
GO:0010565	regulation of cellular ketone metabolic process	6/131	132/18800	0.000326102	0.0136537	0.0101139	AVPR1A/CAV1/NR4A3/PTGS2/RDH10/SOX9	6
GO:0060324	face development	4/131	48/18800	0.000345513	0.0141481	0.0104801	ALDH1A2/CSRNP1/DKK1/TIPARP	4
GO:0042326	negative regulation of phosphorylation	10/131	382/18800	0.000347703	0.0141481	0.0104801	CAV1/DKK1/DUSP6/GADD45A/GADD45B/JUN/PPP1R15B/RGS2/TRIB1/ZC3H12A	10
GO:0014074	response to purine-containing compound	6/131	134/18800	0.000353494	0.014184	0.0105066	AREG/CRHBP/FOSL1/PER1/PTGS2/VGF	6
GO:0034612	response to tumor necrosis factor	8/131	249/18800	0.000360827	0.0142799	0.0105777	CCL2/CRHBP/GBP1/KLF2/NFKBIA/PTGS2/THBS1/ZC3H12A	8
GO:0090257	regulation of muscle system process	8/131	250/18800	0.000370606	0.0144364	0.0106936	CAV1/KIT/NR4A1/NR4A3/PDE4B/PTGS2/RGS2/ZC3H12A	8
GO:1901654	response to ketone	7/131	190/18800	0.000374776	0.0144364	0.0106936	AVPR1A/CAV1/FOSL1/KLF2/KLF9/SGK1/THBS1	7
GO:0045667	regulation of osteoblast differentiation	6/131	136/18800	0.000382657	0.014546	0.0107748	AREG/CEBPB/CEBPD/NOCT/SOX9/TNFAIP6	6
GO:0071560	cellular response to transforming growth factor beta stimulus	8/131	252/18800	0.000390811	0.01461	0.0108222	CAV1/CAV2/ID1/ITGB6/JUN/ONECUT1/SOX9/THBS1	8
GO:0051591	response to cAMP	5/131	89/18800	0.000395405	0.01461	0.0108222	AREG/CRHBP/FOSL1/PER1/VGF	5
GO:0042149	cellular response to glucose starvation	4/131	50/18800	0.000404569	0.01461	0.0108222	NUAK2/PMAIP1/SIK1/ZC3H12A	4
GO:1902041	regulation of extrinsic apoptotic signaling pathway via death domain receptors	4/131	50/18800	0.000404569	0.01461	0.0108222	ICAM1/PMAIP1/SERPINE1/THBS1	4
GO:0045668	negative regulation of osteoblast differentiation	4/131	51/18800	0.000436648	0.0155738	0.0115361	AREG/NOCT/SOX9/TNFAIP6	4
GO:0071559	response to transforming growth factor beta	8/131	258/18800	0.000456875	0.0157647	0.0116776	CAV1/CAV2/ID1/ITGB6/JUN/ONECUT1/SOX9/THBS1	8
GO:0019217	regulation of fatty acid metabolic process	5/131	92/18800	0.00046074	0.0157647	0.0116776	AVPR1A/CAV1/NR4A3/PTGS2/SOX9	5
GO:0051952	regulation of amine transport	5/131	92/18800	0.00046074	0.0157647	0.0116776	AVPR1A/CHRNA4/RGS2/SYT4/SYT5	5
GO:0070555	response to interleukin-1	6/131	141/18800	0.000463829	0.0157647	0.0116776	CCL2/CEBPB/GBP1/KLF2/SOX9/ZC3H12A	6
GO:0048167	regulation of synaptic plasticity	7/131	198/18800	0.000479988	0.0159912	0.0118453	AKAP5/ARC/EGR2/KIT/PTGS2/SYT4/VGF	7
GO:0045598	regulation of fat cell differentiation	6/131	142/18800	0.000481562	0.0159912	0.0118453	CEBPB/ID4/MEDAG/NOCT/PTGS2/ZC3H12A	6
GO:0007179	transforming growth factor beta receptor signaling pathway	7/131	200/18800	0.00050966	0.0167319	0.012394	CAV1/CAV2/ID1/ITGB6/JUN/ONECUT1/THBS1	7
GO:0030728	ovulation	3/131	23/18800	0.000528777	0.0169737	0.0125731	PTGS2/RGS2/TNFAIP6	3
GO:0046697	decidualization	3/131	23/18800	0.000528777	0.0169737	0.0125731	JUNB/LIF/PTGS2	3
GO:0007612	learning	6/131	145/18800	0.000537949	0.0170283	0.0126135	ARC/BTG2/DKK1/FOSL1/KIT/PTGS2	6
GO:0001667	ameboidal-type cell migration	11/131	480/18800	0.000542264	0.0170283	0.0126135	EGR3/GADD45A/HAS1/ID1/JUN/KIT/NR4A1/PTGS2/SOX9/THBS1/ZC3H12A	11
GO:0000302	response to reactive oxygen species	7/131	203/18800	0.000556891	0.0170693	0.0126439	AREG/FOSL1/JUN/KLF2/NR4A3/PLK3/PPP1R15B	7
GO:0006942	regulation of striated muscle contraction	5/131	96/18800	0.000560119	0.0170693	0.0126439	CAV1/NR4A1/PDE4B/RGS2/ZC3H12A	5
GO:0002764	immune response-regulating signaling pathway	11/131	482/18800	0.000561295	0.0170693	0.0126439	CAV1/DENND1B/GBP1/IRF1/ITK/KIT/NFKBIA/NFKBIZ/NR4A3/PDE4B/ZC3H12A	11
GO:0048008	platelet-derived growth factor receptor signaling pathway	4/131	55/18800	0.000583258	0.0173133	0.0128247	CSRNP1/NR4A3/PDGFRL/TIPARP	4
GO:1990868	response to chemokine	5/131	97/18800	0.000587298	0.0173133	0.0128247	CCL2/CXCL1/CXCL2/GPR75/ZC3H12A	5
GO:1990869	cellular response to chemokine	5/131	97/18800	0.000587298	0.0173133	0.0128247	CCL2/CXCL1/CXCL2/GPR75/ZC3H12A	5
GO:0043410	positive regulation of MAPK cascade	11/131	491/18800	0.000653998	0.0188832	0.0139876	CAV2/CCL2/DKK1/GADD45A/GADD45B/ICAM1/JUN/KIT/LIF/THBS1/ZC3H12A	11
GO:0050863	regulation of T cell activation	9/131	342/18800	0.000664247	0.0188832	0.0139876	CAV1/CCL2/CEBPB/EGR3/IRF1/MAP3K8/NFKBIZ/TNFSF9/ZC3H12A	9
GO:0001541	ovarian follicle development	4/131	57/18800	0.000668317	0.0188832	0.0139876	CEBPB/KIT/TNFAIP6/VGF	4
GO:0038066	p38MAPK cascade	4/131	57/18800	0.000668317	0.0188832	0.0139876	GADD45A/GADD45B/PER1/ZC3H12A	4
GO:0015837	amine transport	5/131	100/18800	0.000674795	0.0188832	0.0139876	AVPR1A/CHRNA4/RGS2/SYT4/SYT5	5
GO:0045932	negative regulation of muscle contraction	3/131	25/18800	0.00067977	0.0188832	0.0139876	PTGS2/RGS2/ZC3H12A	3
GO:0042180	cellular ketone metabolic process	7/131	211/18800	0.000700047	0.0192613	0.0142676	AVPR1A/CAV1/COQ10B/NR4A3/PTGS2/RDH10/SOX9	7
GO:2001236	regulation of extrinsic apoptotic signaling pathway	6/131	153/18800	0.000713619	0.0192775	0.0142796	CAV1/EYA2/ICAM1/PMAIP1/SERPINE1/THBS1	6
GO:0060135	maternal process involved in female pregnancy	4/131	58/18800	0.000713981	0.0192775	0.0142796	JUNB/LIF/PTGS2/RGS2	4
GO:0097530	granulocyte migration	6/131	154/18800	0.000738369	0.0197514	0.0146306	CCL2/CXCL1/CXCL2/PDE4B/THBS1/TNFAIP6	6
GO:2000351	regulation of endothelial cell apoptotic process	4/131	59/18800	0.00076181	0.0198986	0.0147397	CCL2/ICAM1/SERPINE1/THBS1	4
GO:0007519	skeletal muscle tissue development	6/131	155/18800	0.000763778	0.0198986	0.0147397	BTG2/CAV1/CAV2/EGR2/MAFF/NR4A1	6
GO:2000316	regulation of T-helper 17 type immune response	3/131	26/18800	0.000764538	0.0198986	0.0147397	ARID5A/NFKBIZ/ZC3H12A	3
GO:0031960	response to corticosteroid	6/131	157/18800	0.000816621	0.0206949	0.0153296	AREG/AVPR1A/FOSL1/KLF9/PTGS2/SGK1	6
GO:1902107	positive regulation of leukocyte differentiation	6/131	157/18800	0.000816621	0.0206949	0.0153296	EGR3/KLF10/LIF/NFKBIZ/TNFSF9/TRIB1	6
GO:1903708	positive regulation of hemopoiesis	6/131	157/18800	0.000816621	0.0206949	0.0153296	EGR3/KLF10/LIF/NFKBIZ/TNFSF9/TRIB1	6
GO:0008585	female gonad development	5/131	105/18800	0.000841846	0.0211486	0.0156657	CEBPB/KIT/TIPARP/TNFAIP6/VGF	5
GO:0003401	axis elongation	3/131	27/18800	0.000855743	0.0213124	0.015787	AREG/RDH10/SOX9	3
GO:0045428	regulation of nitric oxide biosynthetic process	4/131	61/18800	0.000864185	0.0213387	0.0158065	CAV1/KLF2/PTGS2/ZC3H12A	4
GO:0030593	neutrophil chemotaxis	5/131	106/18800	0.000878648	0.021512	0.0159348	CCL2/CXCL1/CXCL2/PDE4B/TNFAIP6	5
GO:1901653	cellular response to peptide	9/131	361/18800	0.000973053	0.0236231	0.0174986	CAV1/CAV2/CRHBP/ICAM1/ID1/KLF2/NR4A1/NR4A2/NR4A3	9
GO:0050680	negative regulation of epithelial cell proliferation	6/131	163/18800	0.000992223	0.0237868	0.0176198	CAV1/CAV2/CCL2/KLF9/SOX9/THBS1	6
GO:0046545	development of primary female sexual characteristics	5/131	109/18800	0.000996261	0.0237868	0.0176198	CEBPB/KIT/TIPARP/TNFAIP6/VGF	5
GO:0045936	negative regulation of phosphate metabolic process	10/131	440/18800	0.00103458	0.0243191	0.0180141	CAV1/DKK1/DUSP6/GADD45A/GADD45B/JUN/PPP1R15B/RGS2/TRIB1/ZC3H12A	10
GO:0080164	regulation of nitric oxide metabolic process	4/131	64/18800	0.00103539	0.0243191	0.0180141	CAV1/KLF2/PTGS2/ZC3H12A	4
GO:0008406	gonad development	7/131	226/18800	0.00104611	0.0243236	0.0180175	CEBPB/KIT/RDH10/SOX9/TIPARP/TNFAIP6/VGF	7
GO:0010563	negative regulation of phosphorus metabolic process	10/131	441/18800	0.00105242	0.0243236	0.0180175	CAV1/DKK1/DUSP6/GADD45A/GADD45B/JUN/PPP1R15B/RGS2/TRIB1/ZC3H12A	10
GO:0046632	alpha-beta T cell differentiation	5/131	111/18800	0.00108092	0.0245764	0.0182048	BCL3/IRF1/ITK/NFKBIZ/ZC3H12A	5
GO:0006940	regulation of smooth muscle contraction	4/131	65/18800	0.00109739	0.0245764	0.0182048	CAV1/KIT/PTGS2/RGS2	4
GO:0035914	skeletal muscle cell differentiation	4/131	65/18800	0.00109739	0.0245764	0.0182048	BTG2/EGR2/MAFF/NR4A1	4
GO:0072577	endothelial cell apoptotic process	4/131	65/18800	0.00109739	0.0245764	0.0182048	CCL2/ICAM1/SERPINE1/THBS1	4
GO:0007178	transmembrane receptor protein serine/threonine kinase signaling pathway	9/131	368/18800	0.00111269	0.0247134	0.0183062	CAV1/CAV2/DKK1/ID1/ITGB6/JUN/ONECUT1/THBS1/TNFAIP6	9
GO:0060538	skeletal muscle organ development	6/131	167/18800	0.00112452	0.0247134	0.0183062	BTG2/CAV1/CAV2/EGR2/MAFF/NR4A1	6
GO:0071356	cellular response to tumor necrosis factor	7/131	229/18800	0.00112917	0.0247134	0.0183062	CCL2/CRHBP/GBP1/KLF2/NFKBIA/THBS1/ZC3H12A	7
GO:0010517	regulation of phospholipase activity	4/131	66/18800	0.00116195	0.0250344	0.018544	AVPR1A/ITK/KIT/RGS2	4
GO:0001975	response to amphetamine	3/131	30/18800	0.00116983	0.0250344	0.018544	NR4A1/NR4A2/RGS2	3
GO:0060325	face morphogenesis	3/131	30/18800	0.00116983	0.0250344	0.018544	CSRNP1/DKK1/TIPARP	3
GO:0045137	development of primary sexual characteristics	7/131	231/18800	0.00118736	0.0252226	0.0186834	CEBPB/KIT/RDH10/SOX9/TIPARP/TNFAIP6/VGF	7
GO:0051090	regulation of DNA-binding transcription factor activity	10/131	452/18800	0.00126588	0.0266944	0.0197737	BCL3/CAV1/FOSL1/ID1/KIT/NFKBIA/SGK1/SIK1/TRIB1/ZC3H12A	10
GO:0033137	negative regulation of peptidyl-serine phosphorylation	3/131	31/18800	0.00128861	0.0267827	0.019839	CAV1/DKK1/GADD45A	3
GO:0035767	endothelial cell chemotaxis	3/131	31/18800	0.00128861	0.0267827	0.019839	EGR3/NR4A1/THBS1	3
GO:0002720	positive regulation of cytokine production involved in immune response	4/131	68/18800	0.00129897	0.0268052	0.0198557	ARID5A/DENND1B/KIT/NR4A3	4
GO:0097305	response to alcohol	7/131	235/18800	0.00131079	0.0268572	0.0198942	AVPR1A/CRHBP/FOSL1/KLF2/KLF9/RGS2/SGK1	7
GO:0010469	regulation of signaling receptor activity	6/131	173/18800	0.00134784	0.0271199	0.0200888	ARC/AREG/CCL2/CRHBP/DKK1/SERPINE1	6
GO:0022604	regulation of cell morphogenesis	8/131	305/18800	0.00135135	0.0271199	0.0200888	ARC/CCL2/EPB42/GBP1/KIT/NEDD9/RND1/SYT4	8
GO:0022407	regulation of cell-cell adhesion	10/131	456/18800	0.00135177	0.0271199	0.0200888	CAV1/CCL2/CEBPB/EGR3/IRF1/MAP3K8/NFKBIZ/NR4A3/TNFSF9/ZC3H12A	10
GO:0002761	regulation of myeloid leukocyte differentiation	5/131	117/18800	0.00136701	0.0271397	0.0201035	CEBPB/KLF10/LIF/TNFAIP6/TRIB1	5
GO:0032922	circadian regulation of gene expression	4/131	69/18800	0.00137154	0.0271397	0.0201035	ID1/ID4/NOCT/PER1	4
GO:0051385	response to mineralocorticoid	3/131	32/18800	0.00141472	0.0274303	0.0203187	AVPR1A/FOSL1/SGK1	3
GO:0060795	cell fate commitment involved in formation of primary germ layer	3/131	32/18800	0.00141472	0.0274303	0.0203187	DKK1/ETS2/EYA2	3
GO:1900745	positive regulation of p38MAPK cascade	3/131	32/18800	0.00141472	0.0274303	0.0203187	GADD45A/GADD45B/ZC3H12A	3
GO:0043534	blood vessel endothelial cell migration	6/131	175/18800	0.00142934	0.0275007	0.0203709	EGR3/GADD45A/ID1/NR4A1/PTGS2/THBS1	6
GO:0032890	regulation of organic acid transport	4/131	70/18800	0.0014469	0.0275007	0.0203709	AVPR1A/RGS2/SYT4/THBS1	4
GO:0071260	cellular response to mechanical stimulus	4/131	70/18800	0.0014469	0.0275007	0.0203709	GADD45A/IRF1/PTGS2/SOX9	4
GO:0071774	response to fibroblast growth factor	5/131	119/18800	0.00147374	0.0278277	0.0206131	CCL2/EGR3/IER2/NR4A1/THBS1	5
GO:0050900	leukocyte migration	9/131	384/18800	0.00149337	0.0280153	0.0207521	CCL2/CXCL1/CXCL2/ICAM1/KIT/PDE4B/SERPINE1/THBS1/TNFAIP6	9
GO:0006417	regulation of translation	10/131	463/18800	0.0015135	0.0280483	0.0207766	BCL3/BTG2/EIF5A2/GRB7/NOCT/PER1/PPP1R15B/RGS2/THBS1/ZC3H12A	10
GO:0001659	temperature homeostasis	6/131	177/18800	0.00151455	0.0280483	0.0207766	CAV1/CEBPB/ID1/LEPR/PRLR/PTGS2	6
GO:0001893	maternal placenta development	3/131	33/18800	0.00154831	0.0283106	0.0209708	JUNB/LIF/PTGS2	3
GO:0045907	positive regulation of vasoconstriction	3/131	33/18800	0.00154831	0.0283106	0.0209708	AVPR1A/CAV1/PTGS2	3
GO:0051101	regulation of DNA binding	5/131	121/18800	0.00158649	0.0286439	0.0212177	BCL3/ID1/JUN/LIF/NFKBIA	5
GO:1901214	regulation of neuron death	8/131	313/18800	0.00159121	0.0286439	0.0212177	BTG2/CCL2/CEBPB/DKK1/GPR75/JUN/NR4A2/NR4A3	8
GO:0030324	lung development	6/131	179/18800	0.00160358	0.0286439	0.0212177	ALDH1A2/ITGB6/KLF2/LIF/RDH10/SOX9	6
GO:0030330	DNA damage response, signal transduction by p53 class mediator	4/131	72/18800	0.0016062	0.0286439	0.0212177	BCL3/DYRK3/PLK3/PMAIP1	4
GO:0007613	memory	5/131	122/18800	0.00164518	0.0290543	0.0215217	ARC/CEBPB/PTGS2/SGK1/SYT4	5
GO:2001257	regulation of cation channel activity	6/131	180/18800	0.00164956	0.0290543	0.0215217	ARC/CAV1/CCL2/CRHBP/GEM/PDE4B	6
GO:1903039	positive regulation of leukocyte cell-cell adhesion	7/131	245/18800	0.00166354	0.0290543	0.0215217	CAV1/CCL2/EGR3/MAP3K8/NFKBIZ/NR4A3/TNFSF9	7
GO:0042573	retinoic acid metabolic process	3/131	34/18800	0.00168955	0.0290543	0.0215217	ALDH1A2/CYP3A7/RDH10	3
GO:0048536	spleen development	3/131	34/18800	0.00168955	0.0290543	0.0215217	BCL3/EPB42/ONECUT1	3
GO:0060323	head morphogenesis	3/131	34/18800	0.00168955	0.0290543	0.0215217	CSRNP1/DKK1/TIPARP	3
GO:0022612	gland morphogenesis	5/131	123/18800	0.00170545	0.0291542	0.0215957	AREG/CAV1/CEBPB/ID4/SOX9	5
GO:0046660	female sex differentiation	5/131	124/18800	0.00176733	0.0300343	0.0222476	CEBPB/KIT/TIPARP/TNFAIP6/VGF	5
GO:0030323	respiratory tube development	6/131	183/18800	0.00179354	0.0301252	0.022315	ALDH1A2/ITGB6/KLF2/LIF/RDH10/SOX9	6
GO:0043405	regulation of MAP kinase activity	6/131	183/18800	0.00179354	0.0301252	0.022315	CAV1/DKK1/KIT/RGS2/THBS1/TRIB1	6
GO:0006809	nitric oxide biosynthetic process	4/131	75/18800	0.00186742	0.0311849	0.0230999	CAV1/KLF2/PTGS2/ZC3H12A	4
GO:0071214	cellular response to abiotic stimulus	8/131	323/18800	0.00193726	0.0319814	0.0236899	AVPR1A/GADD45A/IRF1/ITGB6/LRRC8C/PTGS2/SCNN1G/SOX9	8
GO:0104004	cellular response to environmental stimulus	8/131	323/18800	0.00193726	0.0319814	0.0236899	AVPR1A/GADD45A/IRF1/ITGB6/LRRC8C/PTGS2/SCNN1G/SOX9	8
GO:0001937	negative regulation of endothelial cell proliferation	4/131	76/18800	0.00196066	0.0321838	0.0238398	CAV1/CAV2/CCL2/THBS1	4
GO:0070482	response to oxygen levels	8/131	324/18800	0.00197489	0.0322343	0.0238773	CAV1/CHRNA4/GUCY1A2/NR4A2/PLK3/PMAIP1/PTGS2/THBS1	8
GO:0042542	response to hydrogen peroxide	5/131	128/18800	0.00203142	0.0327865	0.0242863	AREG/FOSL1/KLF2/NR4A3/PPP1R15B	5
GO:1990266	neutrophil migration	5/131	128/18800	0.00203142	0.0327865	0.0242863	CCL2/CXCL1/CXCL2/PDE4B/TNFAIP6	5
GO:0055117	regulation of cardiac muscle contraction	4/131	77/18800	0.00205707	0.0330012	0.0244453	CAV1/PDE4B/RGS2/ZC3H12A	4
GO:0002138	retinoic acid biosynthetic process	2/131	10/18800	0.00209042	0.0330012	0.0244453	ALDH1A2/RDH10	2
GO:0010749	regulation of nitric oxide mediated signal transduction	2/131	10/18800	0.00209042	0.0330012	0.0244453	GUCY1A2/THBS1	2
GO:0051918	negative regulation of fibrinolysis	2/131	10/18800	0.00209042	0.0330012	0.0244453	SERPINE1/THBS1	2
GO:0002768	immune response-regulating cell surface receptor signaling pathway	8/131	328/18800	0.00213124	0.0331164	0.0245307	DENND1B/GBP1/ITK/KIT/NFKBIZ/NR4A3/PDE4B/ZC3H12A	8
GO:0007492	endoderm development	4/131	78/18800	0.00215671	0.0331164	0.0245307	ARC/DKK1/DUSP2/ONECUT1	4
GO:0019221	cytokine-mediated signaling pathway	10/131	486/18800	0.00215921	0.0331164	0.0245307	CAV1/CCL2/CXCL1/CXCL2/GPR75/IRF1/KIT/LEPR/NFKBIA/PRLR	10
GO:0014046	dopamine secretion	3/131	37/18800	0.00216071	0.0331164	0.0245307	CHRNA4/SYT4/SYT5	3
GO:0014059	regulation of dopamine secretion	3/131	37/18800	0.00216071	0.0331164	0.0245307	CHRNA4/SYT4/SYT5	3
GO:0043433	negative regulation of DNA-binding transcription factor activity	6/131	190/18800	0.0021665	0.0331164	0.0245307	BCL3/ID1/NFKBIA/SIK1/TRIB1/ZC3H12A	6
GO:0071248	cellular response to metal ion	6/131	191/18800	0.00222422	0.0338198	0.0250517	CRHBP/JUN/JUNB/PTGS2/SYT4/SYT5	6
GO:0062197	cellular response to chemical stress	8/131	332/18800	0.00229719	0.0347465	0.0257381	CAV1/JUN/KLF2/LRRC8C/NR4A2/NR4A3/PTGS2/ZC3H12A	8
GO:0007517	muscle organ development	8/131	334/18800	0.00238388	0.03587	0.0265704	BTG2/CAV1/CAV2/EGR2/EGR3/LIF/MAFF/NR4A1	8
GO:0046209	nitric oxide metabolic process	4/131	81/18800	0.00247553	0.036273	0.0268689	CAV1/KLF2/PTGS2/ZC3H12A	4
GO:0001889	liver development	5/131	134/18800	0.00248009	0.036273	0.0268689	ALDH1A2/CEBPB/JUN/ONECUT1/SOX9	5
GO:0003018	vascular process in circulatory system	7/131	263/18800	0.00248063	0.036273	0.0268689	AVPR1A/CAV1/KLF2/LEPR/PTGS2/RGS2/TJP2	7
GO:0032570	response to progesterone	3/131	39/18800	0.00251578	0.036273	0.0268689	CAV1/FOSL1/THBS1	3
GO:0045923	positive regulation of fatty acid metabolic process	3/131	39/18800	0.00251578	0.036273	0.0268689	AVPR1A/NR4A3/PTGS2	3
GO:0071634	regulation of transforming growth factor beta production	3/131	39/18800	0.00251578	0.036273	0.0268689	ITGB6/PTGS2/THBS1	3
GO:0030522	intracellular receptor signaling pathway	7/131	264/18800	0.00253371	0.036273	0.0268689	ALDH1A2/KLF2/NFKBIA/NR4A1/NR4A2/NR4A3/PER1	7
GO:0001765	membrane raft assembly	2/131	11/18800	0.00254332	0.036273	0.0268689	CAV1/CAV2	2
GO:0016102	diterpenoid biosynthetic process	2/131	11/18800	0.00254332	0.036273	0.0268689	ALDH1A2/RDH10	2
GO:0043084	penile erection	2/131	11/18800	0.00254332	0.036273	0.0268689	AVPR1A/VGF	2
GO:0030879	mammary gland development	5/131	135/18800	0.00256133	0.036273	0.0268689	AREG/CAV1/CEBPB/PRLR/SOX9	5
GO:0090101	negative regulation of transmembrane receptor protein serine/threonine kinase signaling pathway	5/131	135/18800	0.00256133	0.036273	0.0268689	CAV1/CAV2/DKK1/ONECUT1/TNFAIP6	5
GO:2001057	reactive nitrogen species metabolic process	4/131	82/18800	0.00258863	0.0364807	0.0270228	CAV1/KLF2/PTGS2/ZC3H12A	4
GO:0019216	regulation of lipid metabolic process	8/131	339/18800	0.00261189	0.0366299	0.0271333	AVPR1A/CAV1/KIT/NR4A3/PTGS2/RDH10/SIK1/SOX9	8
GO:0010863	positive regulation of phospholipase C activity	3/131	40/18800	0.00270603	0.0372273	0.0275757	AVPR1A/ITK/KIT	3
GO:0017158	regulation of calcium ion-dependent exocytosis	3/131	40/18800	0.00270603	0.0372273	0.0275757	SYT4/SYT5/TRPV6	3
GO:0051955	regulation of amino acid transport	3/131	40/18800	0.00270603	0.0372273	0.0275757	AVPR1A/RGS2/SYT4	3
GO:0072538	T-helper 17 type immune response	3/131	40/18800	0.00270603	0.0372273	0.0275757	ARID5A/NFKBIZ/ZC3H12A	3
GO:0061008	hepaticobiliary system development	5/131	137/18800	0.00272959	0.0373733	0.027684	ALDH1A2/CEBPB/JUN/ONECUT1/SOX9	5
GO:0051384	response to glucocorticoid	5/131	139/18800	0.00290571	0.0395971	0.0293312	AREG/AVPR1A/FOSL1/KLF9/PTGS2	5
GO:0008625	extrinsic apoptotic signaling pathway via death domain receptors	4/131	85/18800	0.00294911	0.0398956	0.0295523	ICAM1/PMAIP1/SERPINE1/THBS1	4
GO:0002683	negative regulation of immune system process	9/131	425/18800	0.00296065	0.0398956	0.0295523	CCL2/CEBPB/GBP1/IRF1/SOX9/THBS1/TNFAIP6/TRIB1/ZC3H12A	9
GO:0060541	respiratory system development	6/131	203/18800	0.00301104	0.0398956	0.0295523	ALDH1A2/ITGB6/KLF2/LIF/RDH10/SOX9	6
GO:0007501	mesodermal cell fate specification	2/131	12/18800	0.00303808	0.0398956	0.0295523	DKK1/EYA2	2
GO:0014049	positive regulation of glutamate secretion	2/131	12/18800	0.00303808	0.0398956	0.0295523	AVPR1A/SYT4	2
GO:0031953	negative regulation of protein autophosphorylation	2/131	12/18800	0.00303808	0.0398956	0.0295523	CAV1/JUN	2
GO:0060736	prostate gland growth	2/131	12/18800	0.00303808	0.0398956	0.0295523	PRLR/SOX9	2
GO:0061469	regulation of type B pancreatic cell proliferation	2/131	12/18800	0.00303808	0.0398956	0.0295523	NR4A1/NR4A3	2
GO:0033627	cell adhesion mediated by integrin	4/131	86/18800	0.00307651	0.0400303	0.0296521	ICAM1/ITGB6/LIF/SERPINE1	4
GO:0035296	regulation of tube diameter	5/131	141/18800	0.00308991	0.0400303	0.0296521	AVPR1A/CAV1/KLF2/PTGS2/RGS2	5
GO:0097746	blood vessel diameter maintenance	5/131	141/18800	0.00308991	0.0400303	0.0296521	AVPR1A/CAV1/KLF2/PTGS2/RGS2	5
GO:1900274	regulation of phospholipase C activity	3/131	42/18800	0.00311259	0.0401441	0.0297363	AVPR1A/ITK/KIT	3
GO:0050804	modulation of chemical synaptic transmission	9/131	429/18800	0.0031498	0.0404434	0.0299581	AKAP5/ARC/CCL2/DKK1/EGR2/KIT/PTGS2/SYT4/VGF	9
GO:0035150	regulation of tube size	5/131	142/18800	0.00318511	0.0407075	0.0301537	AVPR1A/CAV1/KLF2/PTGS2/RGS2	5
GO:0099177	regulation of trans-synaptic signaling	9/131	430/18800	0.00319855	0.0407075	0.0301537	AKAP5/ARC/CCL2/DKK1/EGR2/KIT/PTGS2/SYT4/VGF	9
GO:0048732	gland development	9/131	431/18800	0.00324789	0.0411542	0.0304846	ALDH1A2/AREG/CAV1/CEBPB/ID4/JUN/ONECUT1/PRLR/SOX9	9
GO:0014075	response to amine	3/131	43/18800	0.00332915	0.0416177	0.0308279	NR4A1/NR4A2/RGS2	3
GO:0035019	somatic stem cell population maintenance	3/131	43/18800	0.00332915	0.0416177	0.0308279	KIT/KLF10/SOX9	3
GO:0071604	transforming growth factor beta production	3/131	43/18800	0.00332915	0.0416177	0.0308279	ITGB6/PTGS2/THBS1	3
GO:0070997	neuron death	8/131	353/18800	0.00334209	0.0416177	0.0308279	BTG2/CCL2/CEBPB/DKK1/GPR75/JUN/NR4A2/NR4A3	8
GO:0033135	regulation of peptidyl-serine phosphorylation	5/131	144/18800	0.00338182	0.0419028	0.0310391	CAV1/DKK1/GADD45A/LIF/PTGS2	5
GO:0045637	regulation of myeloid cell differentiation	6/131	208/18800	0.003394	0.0419028	0.0310391	CEBPB/KLF10/LIF/NFKBIA/TNFAIP6/TRIB1	6
GO:0043542	endothelial cell migration	7/131	279/18800	0.00343984	0.0419312	0.0310602	EGR3/GADD45A/ID1/NR4A1/PTGS2/THBS1/ZC3H12A	7
GO:1901215	negative regulation of neuron death	6/131	209/18800	0.00347475	0.0419312	0.0310602	BTG2/CCL2/CEBPB/JUN/NR4A2/NR4A3	6
GO:0044070	regulation of anion transport	4/131	89/18800	0.00348119	0.0419312	0.0310602	AVPR1A/CEBPB/RGS2/SYT4	4
GO:0070098	chemokine-mediated signaling pathway	4/131	89/18800	0.00348119	0.0419312	0.0310602	CCL2/CXCL1/CXCL2/GPR75	4
GO:0043524	negative regulation of neuron apoptotic process	5/131	145/18800	0.00348338	0.0419312	0.0310602	BTG2/CCL2/CEBPB/JUN/NR4A2	5
GO:0050729	positive regulation of inflammatory response	5/131	145/18800	0.00348338	0.0419312	0.0310602	CEBPB/NFKBIA/NFKBIZ/PTGS2/SERPINE1	5
GO:0031392	regulation of prostaglandin biosynthetic process	2/131	13/18800	0.00357413	0.0421268	0.0312051	AVPR1A/PTGS2	2
GO:0072683	T cell extravasation	2/131	13/18800	0.00357413	0.0421268	0.0312051	CCL2/ICAM1	2
GO:0007548	sex differentiation	7/131	281/18800	0.00357721	0.0421268	0.0312051	CEBPB/KIT/RDH10/SOX9/TIPARP/TNFAIP6/VGF	7
GO:0062013	positive regulation of small molecule metabolic process	5/131	146/18800	0.00358713	0.0421268	0.0312051	AVPR1A/NR4A3/PMAIP1/PTGS2/RDH10	5
GO:0106106	cold-induced thermogenesis	5/131	146/18800	0.00358713	0.0421268	0.0312051	CAV1/CEBPB/ID1/LEPR/PRLR	5
GO:0120161	regulation of cold-induced thermogenesis	5/131	146/18800	0.00358713	0.0421268	0.0312051	CAV1/CEBPB/ID1/LEPR/PRLR	5
GO:0060191	regulation of lipase activity	4/131	90/18800	0.00362374	0.0423845	0.031396	AVPR1A/ITK/KIT/RGS2	4
GO:0048872	homeostasis of number of cells	7/131	282/18800	0.00364745	0.0424899	0.031474	DYRK3/EPB42/KIT/KLF2/PDE4B/PMAIP1/SOX9	7
GO:0001890	placenta development	5/131	147/18800	0.00369307	0.0428485	0.0317396	CEBPB/FOSL1/JUNB/LIF/PTGS2	5
GO:0006835	dicarboxylic acid transport	4/131	91/18800	0.0037702	0.0432714	0.0320529	AVPR1A/LRRC8C/SLC26A7/SYT4	4
GO:0010171	body morphogenesis	3/131	45/18800	0.00378943	0.0432714	0.0320529	CSRNP1/DKK1/TIPARP	3
GO:0045933	positive regulation of muscle contraction	3/131	45/18800	0.00378943	0.0432714	0.0320529	KIT/PTGS2/RGS2	3
GO:2000273	positive regulation of signaling receptor activity	3/131	45/18800	0.00378943	0.0432714	0.0320529	ARC/AREG/CCL2	3
GO:0001666	response to hypoxia	7/131	286/18800	0.00393896	0.0448018	0.0331866	CAV1/CHRNA4/NR4A2/PLK3/PMAIP1/PTGS2/THBS1	7
GO:0031589	cell-substrate adhesion	8/131	364/18800	0.00401998	0.045544	0.0337363	EPDR1/GBP1/ID1/ITGB6/NEDD9/ONECUT1/SERPINE1/THBS1	8
GO:0031667	response to nutrient levels	9/131	446/18800	0.00406281	0.0456711	0.0338304	ALDH1A2/KLF10/NUAK2/PMAIP1/PTGS2/SIK1/SLC25A25/VGF/ZC3H12A	9
GO:0045785	positive regulation of cell adhesion	9/131	446/18800	0.00406281	0.0456711	0.0338304	CAV1/CCL2/EGR3/LIF/MAP3K8/NEDD9/NFKBIZ/NR4A3/TNFSF9	9
GO:0045580	regulation of T cell differentiation	5/131	151/18800	0.00413938	0.0457702	0.0339039	EGR3/IRF1/NFKBIZ/TNFSF9/ZC3H12A	5
GO:0051917	regulation of fibrinolysis	2/131	14/18800	0.00415085	0.0457702	0.0339039	SERPINE1/THBS1	2
GO:1901841	regulation of high voltage-gated calcium channel activity	2/131	14/18800	0.00415085	0.0457702	0.0339039	GEM/PDE4B	2
GO:1902043	positive regulation of extrinsic apoptotic signaling pathway via death domain receptors	2/131	14/18800	0.00415085	0.0457702	0.0339039	PMAIP1/THBS1	2
GO:2000318	positive regulation of T-helper 17 type immune response	2/131	14/18800	0.00415085	0.0457702	0.0339039	ARID5A/NFKBIZ	2
GO:0002042	cell migration involved in sprouting angiogenesis	4/131	94/18800	0.00423359	0.0463289	0.0343177	EGR3/NR4A1/PTGS2/THBS1	4
GO:1904035	regulation of epithelial cell apoptotic process	4/131	94/18800	0.00423359	0.0463289	0.0343177	CCL2/ICAM1/SERPINE1/THBS1	4
GO:0043618	regulation of transcription from RNA polymerase II promoter in response to stress	3/131	47/18800	0.00428666	0.0467327	0.0346168	CEBPB/JUN/KLF2	3
GO:0022409	positive regulation of cell-cell adhesion	7/131	291/18800	0.00432788	0.0468286	0.0346879	CAV1/CCL2/EGR3/MAP3K8/NFKBIZ/NR4A3/TNFSF9	7
GO:0042063	gliogenesis	7/131	291/18800	0.00432788	0.0468286	0.0346879	AREG/CCL2/EGR2/ID4/LEPR/LIF/SOX9	7
GO:0045834	positive regulation of lipid metabolic process	5/131	153/18800	0.00437643	0.0471772	0.0349461	AVPR1A/KIT/NR4A3/PTGS2/RDH10	5
GO:0048661	positive regulation of smooth muscle cell proliferation	4/131	95/18800	0.00439621	0.0472144	0.0349736	JUN/NR4A3/PTGS2/THBS1	4
GO:2001233	regulation of apoptotic signaling pathway	8/131	370/18800	0.00443204	0.0474229	0.0351281	CAV1/EYA2/ICAM1/NR4A2/PMAIP1/PTGS2/SERPINE1/THBS1	8
GO:0071241	cellular response to inorganic substance	6/131	221/18800	0.00455919	0.0482526	0.0357426	CRHBP/JUN/JUNB/PTGS2/SYT4/SYT5	6
GO:0097191	extrinsic apoptotic signaling pathway	6/131	221/18800	0.00455919	0.0482526	0.0357426	CAV1/EYA2/ICAM1/PMAIP1/SERPINE1/THBS1	6
GO:0030316	osteoclast differentiation	4/131	96/18800	0.004563	0.0482526	0.0357426	CEBPB/JUNB/KLF10/TNFAIP6	4
GO:0071900	regulation of protein serine/threonine kinase activity	8/131	372/18800	0.00457639	0.0482526	0.0357426	CAV1/DKK1/GADD45A/KIT/RGS2/SERTAD1/THBS1/TRIB1	8
GO:0018108	peptidyl-tyrosine phosphorylation	8/131	373/18800	0.00464991	0.0488495	0.0361848	AREG/CAV1/DYRK3/ITK/KIT/LIF/NEDD9/PRLR	8
GO:2001237	negative regulation of extrinsic apoptotic signaling pathway	4/131	97/18800	0.004734	0.0493685	0.0365692	EYA2/ICAM1/SERPINE1/THBS1	4
GO:0050870	positive regulation of T cell activation	6/131	223/18800	0.00476172	0.0493685	0.0365692	CAV1/CCL2/EGR3/MAP3K8/NFKBIZ/TNFSF9	6
GO:0010755	regulation of plasminogen activation	2/131	15/18800	0.00476767	0.0493685	0.0365692	SERPINE1/THBS1	2
GO:2001279	regulation of unsaturated fatty acid biosynthetic process	2/131	15/18800	0.00476767	0.0493685	0.0365692	AVPR1A/PTGS2	2
GO:0030850	prostate gland development	3/131	49/18800	0.0048217	0.0493968	0.0365902	ID4/PRLR/SOX9	3
GO:0050873	brown fat cell differentiation	3/131	49/18800	0.0048217	0.0493968	0.0365902	CEBPB/PTGS2/RGS2	3
GO:1903793	positive regulation of anion transport	3/131	49/18800	0.0048217	0.0493968	0.0365902	AVPR1A/CEBPB/SYT4	3
GO:0046777	protein autophosphorylation	6/131	224/18800	0.00486543	0.0494176	0.0366056	CAV1/ITK/JUN/KIT/SIK1/STK17B	6
GO:0018212	peptidyl-tyrosine modification	8/131	376/18800	0.00487594	0.0494176	0.0366056	AREG/CAV1/DYRK3/ITK/KIT/LIF/NEDD9/PRLR	8
GO:0120254	olefinic compound metabolic process	5/131	157/18800	0.00487931	0.0494176	0.0366056	ALDH1A2/CYP3A7/ELOVL2/PTGS2/RDH10	5
GO:0002718	regulation of cytokine production involved in immune response	4/131	98/18800	0.00490926	0.0494176	0.0366056	ARID5A/DENND1B/KIT/NR4A3	4
GO:0120162	positive regulation of cold-induced thermogenesis	4/131	98/18800	0.00490926	0.0494176	0.0366056	CAV1/CEBPB/LEPR/PRLR	4
GO:0001228	DNA-binding transcription activator activity, RNA polymerase II-specific	18/131	462/18410	4.89172e-09	1.06032e-06	9.571e-07	CEBPB/CEBPD/CSRNP1/EGR2/EGR3/FOSL1/IRF1/JUN/JUNB/KLF10/KLF6/MAFF/NR4A1/NR4A2/NR4A3/ONECUT1/REL/SOX9	18
GO:0001216	DNA-binding transcription activator activity	18/131	466/18410	5.59535e-09	1.06032e-06	9.571e-07	CEBPB/CEBPD/CSRNP1/EGR2/EGR3/FOSL1/IRF1/JUN/JUNB/KLF10/KLF6/MAFF/NR4A1/NR4A2/NR4A3/ONECUT1/REL/SOX9	18
GO:0140297	DNA-binding transcription factor binding	15/131	470/18410	1.296e-06	0.000157836	0.000142471	ARID5A/BCL3/CEBPB/EGR2/ETS2/ID4/JUN/NFKBIA/NR4A1/NR4A2/NR4A3/PER1/SIK1/SOX9/TRIB1	15
GO:0035259	nuclear glucocorticoid receptor binding	4/131	13/18410	1.66582e-06	0.000157836	0.000142471	CEBPB/NR4A1/NR4A2/NR4A3	4
GO:0061629	RNA polymerase II-specific DNA-binding transcription factor binding	11/131	348/18410	3.95414e-05	0.00299724	0.00270547	ARID5A/CEBPB/EGR2/ETS2/ID4/JUN/NFKBIA/NR4A1/NR4A2/NR4A3/TRIB1	11
GO:0017046	peptide hormone binding	4/131	52/18410	0.000508863	0.0321432	0.0290141	AVPR1A/CRHBP/LEPR/PRLR	4
GO:0001786	phosphatidylserine binding	4/131	60/18410	0.000877261	0.0474974	0.0428736	GSDMA/SYT4/SYT5/THBS1	4
