# Supplementary material for: PIBF1 regulates trophoblast syncytialization and promotes cardiovascular development
Source: Nat Commun. 2024 Feb 19;15:1487. doi: 10.1038/s41467-024-45647-8 (PMC10876648; doi:10.1038/s41467-024-45647-8)
Supplement: Supplementary file 8 — Supplementary Data 5 [file 41467_2024_45647_MOESM8_ESM.xlsx]

## Sheet: Supplementary Data 5
Supplementary Data 5. List of primers used for genotyping and quantitative RT-PCR.
Primers	Sequence (5'→3')
	Forward	Reverse
PCR genotyping
Pibf1 3' flox	AGTGTAGTGTCTTCAAGATTCATTC	CCTCCCAGCTCCCTGTAGT
Meox2-cre	1' GGGACCACCTTCTTTTGGCTTC 2' AAGATGTGGAGAGTTCGGGGTAG 3' CCAGATCCTCCTCAGAAATCAGC
Pibf1 5' flox & excised	1' CTTGGTAACTCACGCAAGGAT 2' CCTTGGCAATTTTGCGAGACA 3' CCTCCCAGCTCCCTGTAGT
qRT-PCR
TP63	AGAAACGAAGATCCCCAGATGA	CTGTTGCTGTTGCCTGTACGTT
TEAD4	CAGGTGGTGGAGAAAGTTGAGA	GTGCTTGAGCTTGTGGATGAAG
ELF5	CTGCCTTTGAGCATCAGACA	TCCAGTATTCAGGGTGGACTG
GCM1	AACAGCTACGTCCAGTCTCC	TGCTCTTGCTTGGCAGTGAA
ERVW-1	GTTAATGACATCAAAGGCACCC	CCCCATCTCAACAGGAAAACC
ERFRD-1	GCCTACCGCCATCCTGATTT	GCTGTCCCTGGTGTTTCAGT
SDC1	CTATTCCCACGTCTCCAGAACC	GGACTACAGCCTCTCCCTCCTT
CGB	ACCCCTTGACCTGTGAT	CTTTATTGTGGGAGGATCGG
MMP2	TGGCACCCATTTACACCTACAC	ATGTCAGGAGAGGCCCCATAGA
HLA-G	CCACCACCCTGTCTTTGACTAT	ACGTCCTGGGTCTGGTCCT
RPS18	CACGCCAGTACAAGATCCCA	AAGTGACGCAGCCCTCTATG
GAPDH	CCTCAACGACCACTTTGTCAAG	TCTTCCTCTTGTGCTCTTGCTG
Cdx2	AGTGAGCTGGCTGCCACACT	GCTGCTGCTGCTTCTTCTTGA
Eomes	TCGCTGTGACGGCCTACCAA	AGGGGAATCCGTGGGAGATGGA
Esrrb	AGTACAAGCGACGGCTGG	CCTAGTAGATTCGAGACGATCTTAGTCA
Plf (Prl2c2)	AACGCAGTCCGGAACGGGG	TGTCTAGGCAGCTGATCATGCCA
Pl1 (Prl3d1)	TTATCTTGGCCGCAGATGTGT	GGAGTATGGATGGAAGCAGTATGAC
Pl2 (Prl3b1)	GCACTCGGGGAACAGCAGCC	ACTGCCAGCAACAGGAGTGCC
Ctsq	AATTGGCTATGGTTATGTGGGA	TCACACAGTAGGGTATTGGG
Gjb2	GGGATGGTACACAGGGCTTCT	CATCTCCTTTCTTTCACTGTGCTTT
Pcdh12	GCTGCTTTTGCGGAACGGAA	TTTGGGCTGGAATTGGCCCT
Ascl2	AGCCCGATGGAGCAGGAG	CCGAGCAGAGGTCAGTCAGC
Tpbpa	ACTGGAGTGCCCAGCACAGC	GCAGTTCAGCATCCAACTGCG
Syna	CCTCACCTCCCAGGCCCCTC	GGCAGGGAGTTTGCCCACGA
Mct1 (Slc16a1)	TTGCCCCTTTGTCTACAACC	CAGCATTCCACAATGGTCAC
Gcm1	ACCCCTGAAGCTTATTCCCT	TCGCCTTTGGACTGGAAA
Synb	TCCGGAAAGGGACCTGCCCA	CAGCAGTAGTGCGGGGTGCC
Mct4 (Slc16a3)	TCACGGGTTTCTCCTACGC	GCCAAAGCGGTTCACACAC
Cd31	TGCAGGCATCGGCAAAG	GCATTTCGCACACCTGGAT
Cd34	AGGCTGATGCTGGTGCTAG	AGTCTTTCGGGAATAGCTCTG
Vwf	ACGCCATCTCCAGATTCAAG	AAGCATCTCCCACAGCATTC
Flk1	ACTGCAGTGATTGCCATGTTCT	CCTTCATTGGCCCGCTTAA
Lmo2	GCTGGGACGGAAATTGTGCAGG	CCCGCATCGTCATCTCATAGGC
Runx1	GCCTCTCTGCAGAACTTTCCAGTC	TAGTGCATGCGCGGGTCGGAGAT
Tal1 (Scl)	GCCCTCCCCATATGAGATGGAGA	TTCACATTCTGCTGCCGCCATCG
Gata1	ACTGGCCTACTACAGAGAAGC	GTAGAGTGCCGTCTTGCCATA
Gata2	CACCCCGCCGTATTGAATG	CCTGCGAGTCGAGATGGTTG
Hba-x	GCGTGTGGATCCGGTCAACTTCA	TTGTCCCAGGCTTCGTGGACCTCA
Hbb-y	GGAAAAGACCCTCATCAATGGCC	TGGGTCCATGGGTACACAACAAG
Hbb-bh1	ACTCTGGGAAGGCTCCTGAT	GGTCTCCTTGAGGTTGTCCA
Dll4	AGCTGTAAGGACCAGGAGAATAGC	CTCACAGTGCTGGCCATAGTAG
Jag1	AGATGATGTCTCCAGGTCTTACC	AAGGCTCACAGGCTATGTAGATC
Nrg1	CAAACCCACCACCAGAGAATGTG	CACAATATGCTCACTGGAGATGAC
Bmp10	CATGCCGTCTGCTAACATCATCC	GTGAGGGATAGACACATTGAAGAG
Fgf9	TATCCAGGGAACCAGGAAAGACC	TTCTCGTTCATGCCGAGGTAGAG
Vcan	ATGCAGGCGTCTACCGATGTG	TGGCTGCCCTGTAGTGAAACAC
Has2	GGTGGAAAGAGAGAAGTCATGTAC	AGATGAGGCAGGGTCAAGCATAG
Ugdh	GTGAGCTACAGACCATTGGCTTC	TCGGAATCTCACCAGGAGTGTAC
Adamts1	GAAGTTTGATAAGTGTGGCGTTTGTG	TGTCATGATACCCAGGTCTTGTAC
Adamts2	CACCGTGCTGGTTATTCCTGAAG	TGAGGGAGTCCTCGTGAATCATG
Adamts3	ATTACCTCCTCACCCTGATGAAC	ATATGCACTCCGAGGGACTCATC
Adamts4	TGCAGTGCCCGATTCATCAC	CCTTGCCAGGAAAAGTCGCT
Adamts5	AGCTAAGGGCACAGGCTACTATG	CGTCACATCCAGTTCTCACACAC
Adamts9	CTGCTACAGTGCTGCCAAATGTC	ACTCCGTTAAAGACAGCCCAGTC
Timp3	ATGCCTTCTGCAACTCCGACATC	TAGTGTAGACCAGAGTGCCAAAGG
Nrp2	TCCACATGCCACTGCTGACT	GCAATGCCCAAATGCCAC
Nr2f2 (COUP-TFII)	ATGGACCACATACGGATCTTCC	ACAGGCATCTGAGGTGAACAGG
Dab2	GGATAAAGAGGTCAAGGAAGTG	TGGTCTACATGCTCCTGAGGAA
Flt4	TGTCACCTTCGACTGGGATT	TGCTGGAGAGTTCTGTGTGG
Ephb4	CTACGTCTCTAACCTCCCATCT	GCTGGTCACCCTTTCTCTTT
Nrp1	CATCTCCCGGTTACCCTCATTCTT	GCGGCCGCCTTCATTCTC
Foxc1	TTCTTGCGTTCAGAGACTCG	TCTTACAGGTGAGAGGCAAGG
Foxc2	GCAACCCAACAGCAAACTTTC	GACGGCGTAGCTCGATAGG
Notch1	GCCGCAAGAGGCTTGAGAT	GGAGTCCTGGCATCGTTGG
Hey1	CACTGCAGGAGGGAAAGGTTAT	CCCCAAACTCCGATAGTCCAT
Hey2	AAGCGCCCTTGTGAGGAAA	TCGCTCCCCACGTCGAT
Sox7	ATGCTGGGAAAGTCATGGAAG	CGTGTTCTGGTCACGAGAGA
Sox18	CCTGTCACCAACGTCTCGC	CAAAGCCATAGCGCCCTGA
Efnb2	CAGACAAGAGCCATGAAGATCC	TCTCCCATTTGTACCAGCTTCT
Gapdh	AGTGGCAAAGTGGAGATT	GTGGAGTCATACTGGAACA
