# Supplementary material for: PIBF1 regulates trophoblast syncytialization and promotes cardiovascular development
Source: Nat Commun. 2024 Feb 19;15:1487. doi: 10.1038/s41467-024-45647-8 (PMC10876648; doi:10.1038/s41467-024-45647-8)
Supplement: Supplementary file 9 — Supplementary Data 6 [file 41467_2024_45647_MOESM9_ESM.xlsx]

## Sheet: Supplementary Data 6
Supplementary Data 6. List of antibodies used for immunofluorescence staining, FACS, and Western blotting.
Target	Source	Identifier	Host	Dilution
Immunofluorescence stain
β-hCG	Abcam	ab53087	Rabbit	1/100
HLA-G	Abcam	ab7759	Mouse	1/100
KRT7	Abcam	ab181598	Rabbit	1/1000
GATA3	Cell Signaling Technology	5852	Rabbit	1/200
TEAD4	Abcam	ab58310	Mouse	1/100
TP63	Cell Signaling Technology	13109	Rabbit	1/100
cTnT	Abcam	ab45932	Rabbit	1/200
CD31	Millipore	CBL468	Mouse	1/200
PDGFRβ	Abcam	ab32570	Rabbit	1/200
α-actinin	Sigma	A7811	Mouse	1/200
MCT1	Sigma	AB1286-I	Chicken	1/150
MCT4	Santa Cruz	sc-376140	Mouse	1/150
CD31	Abcam	ab28364	Rabbit	1/200
cTnT	Abcam	ab209813	Rabbit	1/500
ARL13B	Proteintech	17711-1-AP	Rabbit	1/500
Acetylated Tubulin	Proteintech	66200-1-Ig	Mouse	1/1000
Anti-chicken IgY, AF488	Invitrogen	A11039	Goat	1/200
Anti-mouse IgG, AF594	Invitrogen	A11005	Goat	1/200
Anti-mouse IgG, AF488	Invitrogen	A11001	Goat	1/200
Anti-rabbit IgG, AF488	Invitrogen	A11008	Goat	1/200
Anti-rabbit IgG, AF555	Invitrogen	A21429	Goat	1/200
FACS for uNK population
FITC-conjugated Dolichos Biflorus Agglutinin	Invitrogen	L32474	Horse gram	1/100
anti-CD3e-PerCP-Cy5.5	BD Biosciences	551163	Hamster	1/100
anti-CD122-PE	eBioscience	12-1221-82	Rat	1/100
FACS for uNK function
anti-CD3-Brilliant Violet 605	BioLegend	100237	Rat	1/200
anti-CD122-APC-Cy7	BioLegend	123221	Rat	1/200
anti-Granzyme B-Pacific Blue	BioLegend	515407	Mouse	1/200
anti-TNF-α-FITC	BioLegend	506303	Rat	1/200
anti-IFN-γ-APC	BioLegend	505809	Rat	1/200
anti-CD107a-PE	BioLegend	121611	Rat	1/200
Western blotting
β-hCG	Abcam	ab54410	Rabbit	1/1000
PIBF1	Szekeres-Bartho, J.	PMID: 14634107	Rabbit	1/1000
Phospho-PI3K p85	Cell Signaling Technology	4228	Rabbit	1/1000
PI3K p85	Cell Signaling Technology	4257	Rabbit	1/1000
Phospho-AKT	Cell Signaling Technology	4060	Rabbit	1/1000
AKT	Cell Signaling Technology	4691	Rabbit	1/1000
Phospho-eNOS	Cell Signaling Technology	9571	Rabbit	1/1000
eNOS	Cell Signaling Technology	32027	Rabbit	1/1000
Phospho-p38 MAPK	Cell Signaling Technology	4511	Rabbit	1/1000
p38 MAPK	Santa Cruz	sc7972	Mouse	1/1000
Phospho-p44/42 MAPK (ERK1/2)	Cell Signaling Technology	4377	Rabbit	1/1000
p44/42 MAPK (ERK1/2)	Cell Signaling Technology	4695	Rabbit	1/1000
Phospho-STAT3	Cell Signaling Technology	9145	Rabbit	1/1000
STAT3	Cell Signaling Technology	9139	Mouse	1/1000
TRP53	Santa Cruz	sc6243	Rabbit	1/1000
β-ACTIN	Santa Cruz	sc47778	Mouse	1/1000
anti-mouse IgG, HRP-linked	Cell Signaling Technology	7076s	Horse	1/5000
anti-rabbit IgG, HRP-linked	Cell Signaling Technology	7074s	Goat	1/5000
