# Supplementary material for: PIBF1 regulates trophoblast syncytialization and promotes cardiovascular development
Source: Nat Commun. 2024 Feb 19;15:1487. doi: 10.1038/s41467-024-45647-8 (PMC10876648; doi:10.1038/s41467-024-45647-8)
Supplement: Supplementary file 11 — Source data [file 41467_2024_45647_MOESM11_ESM.xlsx]

## Sheet: Figure 1 a-d, f-h
Source Data Fig. 1a Fusion index (normalized to control)							Source Data Fig. 1b Relative expression (relative to WT)
WT		KO						WT											KO
FSK -	FSK +	FSK -	FSK +					FSK -						FSK +					FSK -						FSK +
1.31511	4.28794	0.868622	1.8411				GCM1	0.997734	0.958341	1.02231	1.14096	0.986231	0.894429	3.93868	3.70522	4.52968	2.77348	2.81733	0.849313	0.835796	1.11654	0.813556	0.904274	0.917342	2.04786	3.64273	2.30831	2.18749	3.8245
0.836886	3.26386	1.09784	2.17608				ERVW-1	0.911767	1.07383	1.01345	1.00347	1.13959	0.857889	4.86079	4.42428	3.2815	4.73371	4.88643	1.13796	0.862265	1.13071	1.11429	1.1897	1.22146	3.51903	3.3824	3.95553	4.35945	3.73757
0.812272	3.45216	0.627338	2.01092				ERFRD-1	0.91748	1.13043	1.23215	0.893563	0.947654	0.878722	49.7562	50.0347	44.8905	31.1132	27.516	0.287719	0.24208	0.245822	0.25681	0.290908	0.285952	22.0146	24.1582	18.0348	18.5318	18.553
0.815092	4.4015	0.621065	1.73024				β-hCG	0.750407	0.832945	0.815946	1.22533	1.20946	1.16591	51.5011	53.9197	74.1017	73.042	56.7953	0.0391646	0.0425356	0.0512911	0.0539082	0.043458	0.0446944	5.98282	5.65663	5.96799	8.34105	6.55728
1.21516	3.48271	0.959827	2.08012
1.00548	3.63776	1.24545	1.94372
0.987053	3.81941	1.38911	1.33308
0.846045	4.12465	1.04725	1.68856				Source Data Fig. 1c Relative expression (relative to WT)									Source Data Fig. 1f Relative expression, 2D (relative to WT)
1.08335	3.81768	1.1435	1.44416				WT		KO								WT (2D)					KO (2D)
0.69991	3.38418	1.2957	1.40649				FSK -	FSK +	FSK -	FSK +						GCM1	1.25222	1.63008	0.593854	0.749981	0.773868	0.205333	0.206745	0.202615	0.167789	0.136569
1.01696	3.52519	0.693199	1.733				0.318173	4.31733	0.013071	0.191504						ERVW-1	0.971252	1.20722	0.89298	0.967057	0.961492	0.525725	0.524939	0.510705	0.407201
1.07679	3.62981	0.653961	1.67587				0.314431	4.1978	0.014057	0.20714						SDC1	0.680155	1.12399	0.965011	1.07726	1.15359	0.135327	0.229065	0.302163	0.127678	0.23716
1.16004	3.25727	1.13022	2.45691				0.292364	3.88009	0.013472	0.239584						CGB	0.693536	1.41032	1.1888	0.912	0.795341	0.0241327	0.0260936	0.0500413	0.0304899	0.0291041
1.03497	2.88713	0.982487	1.24155				0.301063	4.06195	0.011821	0.223145
1.09488	3.42178	0.602782	1.56214													Source Data Fig. 1f Relative expression, 3D (relative to WT)
1.03726	3.18325	0.866499	2.05031														WT (3D)					KO (3D)
1.11737	3.76875	1.19734	1.75292													GCM1	0.988471	1.77191	0.599122	0.640495		0.253793	0.22288	0.127226	0.107728	0.283578
0.447835	4.50096	0.833924	1.63106				Source Data Fig. 1d Full blot images									ERVW-1	1.04671	1.14189	0.938518	0.872879		0.691802	0.647702	0.440967	0.299691	0.662814
0.890955	3.56548	1.0398	2.15131													SDC1	0.897286	1.251	1.18511	0.964661	0.701951	0.408674	0.378557	0.210676	0.264584	0.461251
1.15629	4.04222	0.583747	1.53304													CGB	0.999101	1.15828	1.24554	0.859311	0.737771	0.242364	0.185295	0.156355	0.173627	0.220661
0.957869	3.6241	1.12966	1.53304
1.35642	3.90006	1.02099	2.21439
1.06113	3.73738	1.03707	1.65423
0.97486	4.04312	1.08737	2.18085													Source Data Fig. 1g hCG level (×10^5 mIU/mL)
	3.73106	1.21489	0.704948														WT					KO
	3.46016	0.990285	2.89883													2D	5.55462	5.64409	6.62483	6.6065	6.64073	0.007678	0.005108	0.005828	0.004781
	3.45472	1.48952	1.44416													3D	5.63358	3.15752	5.00219	3.10937	5.26113	0.241619	0.210181	0.244142	0.13045	0.000201
	3.29159	1.49881	1.0503
	3.30628	0.938164	1.32942
	3.13484	0.732649	1.99557
	4.08355	0.980942	1.80835													Source Data Fig. 1h Relative expression, 2D (relative to WT)
	3.00145		2.20063														WT (2D)					KO (2D)
	3.16187		1.56214													TEAD4	1.56392	0.457121	0.433169	1.21135	1.33443	15.5947	13.7509	15.8555	8.4767	14.0414
	3.93363															TP63	1.03707	0.483707	0.299007	1.80615	1.37407	11.4848	16.8384	29.0308	28.8221	20.0589
																ELF5	1.09857	0.480154	1.03943	1.4437	0.938146	6.34344	6.6961	8.57012	6.56891	8.51719
																Source Data Fig. 1h Relative expression, 3D (relative to WT)
																	WT (3D)					KO (3D)
																TEAD4	0.939484	1.24525	0.642642	1.13113	1.04149	12.0741	14.774	6.77366	6.43147	11.8967
																TP63	1.25058	0.597148	1.11943	1.03284		20.4379	21.1228	14.7404	12.4962	21.3884
																ELF5	0.708122	0.287909	1.89942	1.10455		13.3282	9.08759	3.83632	4.32658	8.24368

## Sheet: Figure 1 j, n-p
Source Data Fig. 1j hCG level (×10^3 mIU/mL)									Source Data Fig. 1o Fusion index (normalized to control)								Source Data Fig. 1p Fusion index (normalized to control)
WT	KO								WT	KO							WT	KO
4.06098	0.000229								+	+	+	+	+	FSK			+	+	+	+	FSK
3.40833	0								-	-	+	-	+	fPIBF			-	-	+	-	rfPIBF
1.33769	0								-	-	-	+	+	sPIBF			-	-	-	+	rsPIBF
1.19537	0								1.08771	0.301211	0.738819	0.923524	1.12578				0.982661	0.429896	0.638702	0.612468
									0.958107	0.240969	0.672105	0.688881	0.996734				1.08473	0.45467	0.400029	0.546081
									0.963397	0.372928	0.783149	0.788234	0.804126				0.960984	0.343917	0.527468	0.585546
									1.14209	0.340499	0.834503	0.583927	0.652624				0.963252	0.670638	0.436187	0.557783
Source Data Fig. 1n Full blot images									0.991327	0.391574	0.619993	0.854344	0.995528				1.05812	0.46917	0.403999	0.600689
									0.790018	0.376514	0.73964	0.849642	0.69924				1.04649	0.573195	0.535251	0.600689
									1.10662	0.355977	0.721321	0.783149	0.911423				1.02789	0.32714	0.515875	0.820454
									1.08198	0.498367	0.597317	0.900621	0.776397				0.87388	0.462509	0.502978	0.672772
									0.87589	0.367101	0.753027	0.824367	0.893064				0.912626	0.355641	0.421173	0.761308
									0.901242	0.343486	0.602422	0.753027	1.04613				1.20966	0.616678	0.52599	0.550191
									0.952478	0.376514	0.835693	0.679261	0.990191				0.904966	0.519349	0.406138	0.502442
									1.35545	0.398211	0.831271	0.623453	0.957989				1.09522	0.411772	0.545362	0.468642
									0.870165	0.172649	0.592281	0.692726	0.98619				0.897368	0.292398	0.545362	0.468642
									0.923524	0.267194	0.779317	0.748144	0.967428				1.01937	0.698804	0.370729	0.668492
									0.93518	0.485808	0.687071	0.872835	1.03909				0.883453	0.390311	0.415259	0.550728
									0.93518	0.321468	0.705218	0.741695	1.01311				1.07933	0.483664	0.569505	0.586674
									1.13558	0.278027	0.598515	0.716308	0.977688					0.501637	0.786524	0.783037
									1.03467	0.27071	0.582571	0.69122	1.00361					0.35356	0.597404	0.835346
									0.971148	0.333993	0.710737	0.846115	1.15784					0.515854	0.571115	0.572456
									0.93518	0.32528	0.623453	0.73188	0.911201						0.637374
									0.981939	0.403411	0.580457	0.78752	0.93518
									0.972587	0.402483	0.592281	0.692726	0.915283
									0.954265	0.200396		0.77254	0.901781
									1.16456	0.244928
									0.979712

## Sheet: Figure 2
Source Data Fig. 2a Relative abundance (MRM peak area)									Source Data Fig. 2d Invaded HUVEC per field (% of WT)							Source Data Fig. 2f Cell migration rate (% of control)								Source Data Fig. 2g								Source Data Fig. 2g
whole cell lysate				conditioned media					WT	KO						Vehicle	VEGF	rsPIBF						# Master segments (% of control)								# Total tubes (% of control)
TSC	SynT	EVT		TSC	SynT	EVT			-	-	+	-	+	fPIBF		0	20	20	50	100	200	(ng/ml)		Vehicle	VEGF	rsPIBF						Vehicle	VEGF	rsPIBF
3.18769	3.00979	3.30495		0.817895	3.07695	2.71418			-	-	-	+	+	sPIBF		74.1037	192.105	100.672	115.31	112.511	144.2			0	50	50	100	200	400	(ng/ml)		0	50	50	100	200	400	(ng/ml)
3.76038	3.18072	4.58494		2.30816	2.54212	2.82101			96.9101	31.6011	70.927	101.124	100.421			74.6737	135.446	93.1344	109.711	111.615	158.626			98.8473	125.072	108.934	114.986	143.228	135.159			98.3338	119.811	97.1698	119.811	116.038	128.302
4.35116	3.36443	3.49027		1.30304	3.32961	3.41791			101.826	4.21348	76.5449	86.3764	91.2921			82.8766	123.81	95.0627	144.187	101.693	103.2			125.072	165.418	108.934	137.176	137.176	147.262			101.149	118.868	110.377	120.755	125.472	129.245
	3.16982	4.10105			4.14526	2.69673			108.146	14.0449	77.2472	72.3315	80.7584			86.3997	164.046	124.064	95.5633	113.353	121.936			96.83	145.245	110.951	125.072	127.089	117.003			94.6918	125.09	114.91	120.73	122.91	122.18
									98.3146	16.8539	65.309	75.8427	96.2079			95.3295	126.978	99.929	161.955	101.957	158.243			117.003	139.193	139.193	119.02	145.245	114.986			97.2209	122.18	109.09	120	133.09	123.64
									101.124	4.91573	76.5449	99.0169	96.2079			95.9782	118.17	121.978	128.89	101.936	106.359			70.6052	160.896	125.072	129.107	143.228	149.28			97.4233	113.915	96.1538	115.385	114.423	123.762
									108.848	26.6854	85.6742	79.3539	96.2079			99.838	131.231	89.0027	112.006	116.673	142.151			80.6917	156.717	131.124	153.314	143.228	149.28			97.4233	123.736	105.769	120.192	128.846	123.762
Source Data Fig. 2c Invaded HUVEC per field (% of WT)									90.5899	11.236	75.1404	77.2472	97.6124			103.669	178.685	152.467	88.4154	148.546	187.734			110.951	165.075	141.21	123.055	135.159	127.089			101.976	135.52	109.615	115.385	119.231	128.713
WT	KO								103.23	4.21348	82.1629	81.4607	86.3764			105.773	161.375	119.083	100.283	137.49	133.547			98.3975	156.717	114.986	133.141	149.28	154.627			102.131	110.969	125	113.462	118.269
71.5589	4.23467								96.9101	4.91573	81.4607	80.7584	77.9494			106.015	116.942	86.2034	102.091	147.524	138.817			101.209	135.821	121.194	156.717	125.072	150.448			102.131	124.718		136.538	121.782
158.714	19.7091								91.2921	13.3427	69.5225	90.5899	81.4607			109.798	204.571	89.6592	75.1369	97.3739	106.568			115.266	165.075	137.911	158.806	127.089	162.986			102.886	125.7
37.5331	69.9122								100.421	16.1517	77.2472	87.0787	96.2079			110.26	185.786	102.444	127.639	144.659	138.534			101.209		142.09	154.627	162.986	158.806			104.707	108.654
90.3826	73.8769								108.146	4.91573	80.7584	88.4831	86.3764			111.629	126.807	103.178	157.064	120.142	105.608			87.1521			167.165	158.806	160.896				122.115
121.852	56.4444								95.5056	12.6404	80.7584	77.6236	91.2921			112.851	119.25			166.091	157.908			101.209			152.538	154.627	179.702
119.407	62.9728								99.7191	19.6629	71.6526	88.4801	82.1629			113.386	113.791			143.415	174.851			95.5862				169.254
166.363	24.0143								99.0169	13.3427	74.3667	85.2232	80.7584			106.167	126.224			105.456	158.083			100.004				148.359
76.5695	34.9525								90.1086	6.32022	67.31	86.3088	102.528			108.501	113.777			104.597	124.895
100.479	13.5675								101.508	16.8275	55.9107	86.8516	91.1942			115.493	97.2225			103.659	144.963
57.1401	5.34138								110.193	2.17129	76.538	83.5947	87.9373			112.985	136.835			114.304	145.571
									89.5657	1.08565	73.8239	91.1942	93.3655			101.354				104.106	104.576
									98.2509	35.2835	65.1387	84.1375	103.679							152.667	115.565
									101.508	2.71411	78.7093	87.3945	100.965							123.888	132.175
									99.8794	25.5127	64.0531	86.3088	91.737							127.895	124.656
									106.393			79.7949	94.4511							129.838
									102.593				95.5368
													92.2799
Source Data Fig. 2h Relative expression (normalized to control)
p-PI3K				p-AKT				p-eNOS				p-MAPK				p-ERK1/2				p-STAT3
Cont	VEGF	rsPIBF		Cont	VEGF	rsPIBF		Cont	VEGF	rsPIBF		Cont	VEGF	rsPIBF		Cont	VEGF	rsPIBF		Cont	VEGF	rsPIBF
0.93394	4.59568	3.7172		1.03728	1.94653	1.62246		0.818795	13.9483	10.5055		1.06495	2.74315	2.07365		0.804886	4.11614	4.67045		1.05532	2.82788	3.02249
1.13252	4.55818	2.84928		1.03134	1.90636	1.4443		0.888869	16.5205	10.0038		0.833085	2.45954	2.38504		1.30308	4.45735	4.50216		0.927964	2.98183	2.31738
0.933543	4.0837	2.39684		1.03189	2.05361	1.17724		1.29234	15.7546	7.2012		1.14308	1.95632	2.17516		1.23879	3.8359	3.66401		0.927964	2.98183	2.31738
				0.899499	2.62561	1.90963						1.01715	1.71483	1.89684		0.913798	5.0053	3.62399
												0.941742	1.53513	2.07782		0.739447	5.87778	4.90709
Source Data Fig. 2i Cell migration rate (% of control)									Source Data Fig. 2j								Source Data Fig. 2j								Source Data Fig. 2k Cell migration rate (% of control)
Vehicle	VEGF	rsPIBF							# Master segments (% of control)								# Total tubes (% of control)								Vehicle	PDGFBB	rsPIBF
0	20	20	50	100	200	(ng/ml)			Vehicle	VEGF	rsPIBF						Vehicle	VEGF	rsPIBF						0	50	20	50	100	200	(ng/ml)
114.2	147.066	130.333	175.602	141.374	134.65				0	50	50	100	200	400	(ng/ml)		0	50	50	100	200	400	(ng/ml)		101.58	147.09	126.02	128.32	139.786	129.423
126.235	149.863	133.679	142.436	179.377	158.434				86.4986	145.231	114.551	111.182	125.782	113.428			85.4238	168.354	112.975	104.114	112.975	121.835			108.41	145.5	127.46	148.3	130.056	172.338
107.936	191.173	180.824	119.106	140.338	132.123				86.9119	143.242	122.413	122.413	130.274	129.151			90.6622	152.848	110.759	117.405	117.405	104.114			119.67	135.66	96.621	152.29	142.204	153.664
136.243	219.687	121.868	124.05	127.85	134.98				89.6279	136.278	104.444	106.69	116.797	120.167			92.8208	137.342	93.038	101.899	126.266	110.759			108.61	120.8	106.99	122.32	122.198	144.964
104.545	116.607	129.882	145.794	132.162	180.467				92.3439	145.231	101.075	104.444	113.428	119.044			98.0792	159.494	106.329	90.8228	133.117	132.911			86.72	120.21	155.59	132.26	107.784	116.575
85.3453	177.959	120.743	187.681	142.274	130.229				94.3364	151.199	106.69	122.413	143.751	147.12			103.614	152.848	99.6835	104.114	129.87	130.696			94.48	144.64	124.45	127.39	129.84	133.138
84.0558	150.83	111.892	114.12	116.542	127.796				94.3364	155.178	95.1484	121.29	125.423	132.52			104.407	161.709	113.636	106.329	129.87	106.329			113.73	144.97	113.56	125.45	128.56	148.934
80.6991	159.433	128.801	144.464	141.705	140.722				96.5825	155.178	103.798	122.413	108.123	123.536			107.931	163.924	136.364	119.62	123.377	133.117			90.61	119.93	118.65	113.28	132.107	121.172
78.976	139.941	107.112	111.307	157.874	136.332				99.1338	172.997	103.798	113.428	99.4733	103.798			117.062	159.091	116.883	99.6835		103.896			85.96	124.3	120.51	143	117.878	140.693
72.9293	103.359	89.4313	108.999	124.074	164.796				100.492	203.272	134.073	82.1736	90.8235	116.773				172.078	100.649	142.857		129.87			92.42	129.57	107.57	129.46	123.215	101.755
101.518	168.352	140.787	140.744	104.953	108.482				104.566	164.347	99.4733	125.423	177.322	125.423				149.351	123.377	113.636		133.117			102.36	117.83	113.98	113.68	110.309	124.571
99.3483	191.287	98.1806	152.202	177.496	137.104				104.566	125.423	108.123	125.423	138.398	129.748				155.844	149.351	116.883		149.351			95.97	128.22	120.81	117.63	127.33	125.74
107.969	119.792	126.304	109.982	151.096	115.288				108.123	185.972	95.1484	125.423	142.723	155.697				146.104	123.377	139.61					112.29	118.36	108.21	122.39	121.17	113.564
	178.087	123.011	117.792	150.36	113.767				108.936	194.622	108.123	134.073	129.748	108.123				162.338		139.61					98.13		108.58	114	125.281	143.404
	105.65	119.991		176.841	114.712				116.773	142.723	121.098	99.4733	116.773	125.423						116.883					101.81		105.32	116.52	136.126
	140.682			139.751					116.773	121.098	138.398	125.423	112.448	121.098											99.71			124.89	116.625
	111.121			133.821						142.723	90.8235	138.398	129.748	108.123											96.75
	114.609									160.022	112.448	90.8235	130.368	181.647											103.25
	117.252									138.398	103.798	103.798	127.652	194.622											92.12
										134.073	95.1484	134.073	127.652	160.022											99.07
										134.073	118.146	116.773	122.22	118.146											95.35
										129.748	130.368	122.22		99.1338											94.57
										138.398	111.356	116.788		108.64											100.33
										160.022	109.998	114.072		129.01											106.66
										151.372	123.578	116.788		131.726											103.99
										146.664	126.294	122.22
										143.948	109.998	97.7758
										129.01		97.7758
										126.294
										149.38
										135.8
										145.306

## Sheet: Figure 3
Source Data Fig. 3c Total area / field (mm^2)																Source Data Fig. 3f Ki67+ trophoblasts (%)					Source Data Fig. 3j Interhemal membrane thickness (μm)
	+/+					-/-										+/+	-/-				+/+	-/-
dec	6.33927	5.21173	5.89195	4.95256	6.05758	6.26922	6.94776	5.2387	5.17293							73.0019	56.3826				4.17463	15.0119
jz	1.50854	1.27812	1.15717	1.15771	1.32556	1.45363	1.80509	1.21413	1.48327							67.0455	55.3966				7.33557	22.586
lab	1.38626	1.34301	1.10555	1.02341	1.19909	0.980776	0.827608	0.686454	0.717248							62.8967	57.8505				5.96358	19.648
																					8.62289	15.9641
																					7.40355	18.2842
Source Data Fig. 3d Total area / field (×10^3 μm^2)
	+/+				-/-
mbs	30.452	14.338	29.836	27.97	19.899	38.328	27.65	25.672
fbs	13.886	11.719	12.003	10.781	4.398	3.644	8.278	2.652
Source Data Fig. 3e
fatty acids μg/g tissue weight in placenta																Source Data Fig. 3g Relative expression (normalized to WT)
E9.5	+/+						-/-										+/+				-/-
Myristic	26.7541	28.5313	30.625	24.6557	26.25	32.0938	27.3143	27.4865	30.4225	23.3429	29.1622	28.6479				Cdx2	1.49259	1.05885	0.709885	0.738678	1.74821	0.52092	1.35496	1.66877
Palmitoleic	63.918	71.7656	65.9062	67.7377	72.5625	67.4375	68.3143	67.6351	70.7183	68.5286	65.5811	71.0423				Eomes	0.861972	0.977037	1.03668	1.12431	0.78642	0.971193	0.883454	0.929737
Palmitic	1827.59	1796.91	1841.77	1674.39	1759.62	1774.14	1750.93	1694.43	1719.21	1628	1539.54	1850.35				Esrrb	1.10065	1.05807	0.88916	0.952124	1.26765	0.591748	1.57341	1.45264
Oleic	1392.23	1475.94	1369.78	1480.13	1449.94	1437	1384.66	1349.81	1343.63	1471.51	1379.68	1397.63				Plf	1.11884	0.954241	0.912192	1.01473	1.27539	0.595386	2.3458	1.93358
Stearic	2004.52	2041.25	2163.97	2331.77	2153.81	2463.69	1947.26	1976.95	1981.89	2135.34	2181.35	2172.06				Pl1	0.989973	0.900302	0.988267	1.12146	1.04289	0.796225	1.94933	1.2877
Linoleic	1148.03	1105.58	1301.44	1296.67	1168.17	1445.39	1061.49	1154.84	1237.94	1166.74	1212.78	1385.69				Pl2	1.72095	1.00556	0.598816	0.674677	1.29534	0.470266	2.31216	2.1483
Arachidonic	1548.02	1610.08	1618.8	1873.74	1742.66	1899.52	1401.14	1589.8	1582.82	1620.41	1714.24	1880.08				Ctsq	1.82588	0.903561	0.602903	0.667659	1.62787	0.575158	1.32366	1.9387
DHA	600.311	656.328	826.609	811.787	752.969	1057.89	480.514	703.473	727.845	609.857	763.878	903.648				Gjb3	1.25151	1.14438	0.810418	0.793692	1.09495	0.641561	0.803607	1.22696
E10.5	+/+						-/-									Pcdh12	1.31046	1.01069	0.847316	0.831529	1.5115	0.925461	1.30897	1.3682
Myristic	49.037	50.0526	51.4203	48.0988	49.6053	49.5362	49.8118	52.2927	49.2235	48.3294	51.3171	47.7412				Ascl2	1.03973	1.22122	0.829229	0.909825	1.34278	0.64	1.06004	1.26659
Palmitoleic	116.691	136.092	115.159	122.543	133.382	104.435	123.224	156.976	140.329	131.235	140.61	117.365				Tpbpa	1.23113	1.27089	0.828487	0.669498	1.40419	0.522629	1.38979	1.79356
Palmitic	1909	1844.17	1730.39	2304.52	2197.46	1906.43	1976.96	1918.1	1832.96	2507.19	2110.39	1821.95				Syna	1.22813	1.18065	0.765998	0.825221	0.834829	0.561157	0.427161	1.13304
Oleic	1292.59	1406.84	1317.42	1784.12	1819.24	1496.55	1435.53	1519.68	1485.67	2159.76	1772.24	1427.53				Mct1	0.862981	1.2571	0.881082	0.998837	1.116	0.700434	0.853341	0.963067
Stearic	2328.1	2200.5	2086.81	2894.42	2634.32	2161.28	2548.38	2251.9	2227.86	3450.56	2405.71	1963.81				Gcm1	1.24174	0.988783	0.87994	0.889541	0.462589	0.396319	0.327675	0.524806
Linoleic	1410.32	1443.68	1325.39	1864.28	1794.7	1433.2	1504.13	1560.73	1546.24	2121	1738.49	1443.27				Synb	1.2721	0.935876	0.904831	0.887188	0.544767	0.495602	0.340508	0.679846
Arachidonic	1960.11	2141.41	1920.23	2650.22	2638.82	1929.13	2160.11	2225.59	2176.31	3159.25	2416.45	1815.54				Mct4	1.05017	1.09878	0.934606	0.916443	0.657218	0.879844	0.553483	0.76011
DHA	916.864	1236.54	972.812	1283.95	1505.08	892.536	1052.87	1296.9	1171.14	1586.89	1336.07	866.694
fatty acids μg/embryo equivalent (ee) in embryo
E9.5	+/+						-/-
Myristic	0.177333	0.182	0.308667	0.174	0.169333	0.290667	0.135333	0.151333	0.161333	0.13	0.151333	0.153333				Source Data Fig. 3l Relative expression (normalized to WT)
Palmitoleic	0.163	0.16	0.369333	0.155	0.142333	0.321	0.0806667	0.101667	0.100333	0.103667	0.0823333	0.0973333						+/+				-/-
Palmitic	5.285	5.524	7.814	5.18	5.645	7.683	4.859	5.589	4.96	4.384	5.549	4.863				dec	Cd31	0.742429	0.931644	1.32252	1.00341	0.89434	0.735308	0.686363	0.462967
Oleic	1.16	1.09533	2.486	1.01867	1.03733	2.32133	0.718	0.529333	0.589333	0.568667	0.465333	0.59					Cd34	0.753824	0.910852	1.15067	1.18465	0.879357	1.02502	0.752207	0.511796
Stearic	2.154	1.96	3.00333	2.06133	2.06867	2.95133	2.2	2.446	2.08467	1.89733	2.40067	1.98					Flk1	0.620947	0.854012	1.17735	1.34769	0.843018	1.13548	0.879446	0.539262
Linoleic	0.478667	0.315333	0.793333	0.466	0.356333	0.742333	0.443	0.498333	0.467667	0.397333	0.502333	0.522					vWF	0.596242	1.02939	1.1102	1.26417	0.785385	1.0529	0.750386	0.578055
Arachidonic	0.549	0.378	0.895333	0.525	0.406333	0.89	0.317	0.288	0.339	0.315333	0.280667	0.308667				jz	Cd31	0.780343	0.753451	1.38335	1.08286	0.935556	1.0047	0.782833	0.619121
DHA	0.155667	0.128333	0.206333	0.151	n/d	0.220333	0.135333	n/d	0.129333	n/d	n/d	n/d					Cd34	0.400294	1.36699	1.25598	0.976744	0.235993	0.366574	0.711772	0.421005
E10.5	+/+						-/-										Flk1	0.777437	1.0339	1.17974	1.00892	0.609909	1.02254	0.591981	0.56224
Myristic	0.741	0.849	0.816	0.718	0.836	0.76	0.113	0.1395	0.2375	0.108	0.133	0.2295					vWF	1.10377	0.523237	1.01435	1.35865	0.563956	1.34146	0.932109	1.30371
Palmitoleic	0.905	1.16	0.9615	0.9735	1.1485	1.059	0.08125	0.0905	0.23225	0.07625	0.08925	0.21925				lab	Cd31	0.850323	1.12865	0.952988	1.06804	0.830009	0.415811	0.250146	0.428118
Palmitic	16.569	19.032	17.628	17.2485	18.4035	18.6105	3.04575	3.4005	6.24225	2.9685	3.29025	5.6985					Cd34	0.797559	1.0906	1.28059	0.831244	0.704584	0.159653	0.190771	0.31359
Oleic	7.226	9.627	8.49	7.476	8.996	8.957	0.5105	0.752	2.318	0.438	0.671	1.9925					Flk1	0.796622	1.21619	0.924305	1.06289	0.717363	0.230984	0.26839	0.290937
Stearic	6.249	7.44	6.739	6.731	7.028	7.473	1.3365	1.49	3.0345	1.266	1.402	2.5915					vWF	0.77683	1.51521	0.75506	0.952895	0.26174	0.348194	0.280042	0.160221
Linoleic	1.523	1.498	1.458	1.444	1.4035	1.442	0.3285	0.56975	1.58625	0.337	0.5445	1.41075
Arachidonic	2.111	2.84	2.486	2.3405	2.6415	2.888	0.24425	0.3275	0.78475	0.24475	0.332	0.7035
DHA	0.3265	0.424	0.403	0.365	0.4165	0.4785	0.09575	0.10725	0.1945	n/d	0.12325	0.17725

## Sheet: Figure 4
Source Data Fig. 4b Number of embryos, E10.5					Source Data Fig. 4d Total area / field (mm^2)													Source Data Fig. 4f Crown-rump length (mm)
	n					f/f, f/+						d/d;Meox2cre/+						f/f, f/+	d/d;Meox2cre/+
f/+;Meox2+/+	20				dec	4.94749	5.35102	4.65628	7.15103	7.42186	5.74786	4.89792	4.57601	5.68814	5.26994			4.37169	4.30367
f/f;Meox2+/+	22				jz	1.29147	0.891331	1.94268	1.16928	1.38768	1.99706	1.80153	1.26184	0.918476	0.934674			4.11549	4.04354
f/+;Meox2cre/+	14				lab	1.13047	1.04201	1.13172	1.48407	1.4587	0.904681	1.50285	1.25374	0.917052	0.807316			3.90157	3.82661
f/f;Meox2cre/+	19																	4.16344	4.12178
total	75				Source Data Fig. 4e Total area / field (×10^3 μm^2)													4.06285
						f/f, f/+				d/d;Meox2cre/+
					mbs	21.2041	27.4889	22.615	23.6516	25.8772	21.3882	23.6297	21.6965
					fbs	15.0478	13.2597	9.95551	18.0073	11.3372	17.4263	17.0885	15.488
Source Data Fig. 4g Relative expression (normalized to Cont)											Source Data Fig. 4i Relative expression (normalized to Cont)
	f/f, f/+				d/d;Meox2cre/+								f/f, f/+				d/d;Meox2cre/+
Cdx2	0.85	1.33776	1.00409	0.809233	1.27171	1.03618	0.926298	1.04036			dec	Cd31	1.0366	1.12828	0.939852	0.895272	0.753724	1.18087	0.979274	0.672825
Eomes	0.97	0.980328	0.953269	1.09316	0.918381	1.05122	0.947355	1.00608				Cd34	0.748705	1.49868	0.855655	0.896958	0.674916	0.824733	0.69753	1.08935
Esrrb	0.83	1.12455	1.01704	1.02455	0.947683	0.805747	0.92482	0.915007				Flk1	0.728688	1.62603	0.748936	0.896348	0.661766	0.973644	0.982994	0.946113
Plf	0.61	1.17098	0.901301	1.31841	0.926128	0.965473	0.847095	0.770406				vWF	0.508814	1.84428	0.745748	0.901159	0.588129	0.86063	0.703704	1.94698
Pl1	0.63	0.867692	0.904896	1.59638	0.826147	0.573423	0.780062	0.716054			jz	Cd31	1.54395	0.830067	0.486166	1.13982	0.700898	0.960859	0.534985	0.756846
Pl2	0.55	1.48115	1.06938	0.903771	1.49137	1.58688	1.29393	1.16222				Cd34	0.976145	0.816978	0.560604	1.64627	0.659116	0.929164	0.910881	0.793317
Ctsq	0.91	1.36401	1.05402	0.675536	1.45728	1.55078	1.10382	1.22651				Flk1	1.13305	1.01419	0.682428	1.17033	0.915684	0.866055	1.16131	1.12741
Gjb3	0.97	1.19527	1.00645	0.824717	1.19813	0.923428	0.890095	0.944925				vWF	0.973404	0.998095	0.219109	1.80939	0.427617	0.881387	0.641095	1.17784
Pcdh12	1	1.13453	1.03749	0.827994	0.836955	1.05466	0.785739	0.985146			lab	Cd31	1.13503	1.13885	0.840796	0.885318	0.755302	0.822864	0.908265	1.01074
Ascl2	0.98	1.18143	1.02808	0.811913	1.07843	0.900775	0.807188	0.862227				Cd34	0.921202	1.37298	0.71172	0.994095	0.956181	0.979319	1.15923	1.18039
Tpbpa	0.74	1.75708	0.814873	0.683097	1.65677	1.54101	0.867942	0.925807				Flk1	1.08613	1.16171	0.67897	1.07319	0.710099	1.0167	0.935596	1.27957
Syna	1.01	0.929561	1.03333	1.03152	0.933507	1.10751	0.711582	1.07302				vWF	1.13737	0.78878	0.850813	1.22304	0.899886	0.557599	0.981014	0.947732
Mct1	1.06	0.923419	0.950014	1.06553	0.882609	0.989661	0.69803	0.903935
Gcm1	0.89	1.09975	1.02636	0.984899	1.2072	0.904267	1.0162	1.01674
Synb	0.97	0.968016	0.750063	1.30835	1.08087	1.014	0.836977	1.07258
Mct4	1	0.979573	0.919185	1.10166	1.03457	0.830941	0.785586	0.956099
Source Data Fig. 4j Relative colony no. (%)
		BFU-E			CFU-GM			CFU-GEMM			total
		mean	SEM	n	mean	SEM	n	mean	SEM	n	mean	SEM	n
ys	+/+, f/+, f/f	48.7755	6.54128	11	44.083	3.84831	11	7.14152	1.88214	11	100	11.0601	11
	-/-	15.8935	5.38913	7	7.75579	1.72039	7	1.05761	0.331073	7	24.7069	6.80978	7
	d/d;Meox2cre/+	41.4582	6.25704	5	39.155	4.15873	5	8.22584	1.53891	5	88.839	10.473	5
em	+/+, f/+, f/f	39.9026	6.42898	11	52.2719	4.76532	11	7.82546	1.61916	11	100	11.5876	11
	-/-	0.623358	0.385737	7	4.22183	2.97943	7	0.113338	0.113338	7	4.95853	3.46874	7
	d/d;Meox2cre/+	19.0407	10.2924	5	28.7198	4.46263	5	4.91886	1.26442	5	52.6794	15.1668	5
pl	+/+, f/+, f/f	31.2332	4.23635	11	61.1201	7.38374	11	7.64674	1.39367	11	100	11.7895	11
	-/-	9.22379	2.92446	7	3.30025	1.30457	7	0.338488	0.176155	7	12.8625	2.80446	7
	d/d;Meox2cre/+	28.196	2.68592	5	59.2353	4.17178	5	8.52989	0.690797	5	95.9612	6.09865	5
Source Data Fig. 4l Number of embryos, E10.5					Source Data Fig. 4l Number of embryos, E10.5
Chd5-cre mediated cKO					Tie2-cre mediated cKO
	n					n
f/+;Cdh5+/+	18				f/+;Tie2+/+	19
f/f;Cdh5+/+	27				f/f;Tie2+/+	17
f/+;Cdh5cre/+	23				f/+;Tie2cre/+	10
f/f;Cdh5cre/+	14				f/f;Tie2cre/+	24
total	82				total	70
Source Data Fig. 4n Total area / field (×10^3 μm^2)																		Source Data Fig. 4o Crown-rump length (mm)
	f/f, f/+							d/d;Cdh5cre/+				d/d;Tie2cre/+						f/f, f/+	d/d;Cdh5cre/+	d/d;Tie2cre/+
mbs	28.2976	25.6224	23.4384	21.5648	17.3496	23.2568	22.2208	24.9984	30.8432	21.1472	19.946	19.3776	23.3536	22.5216	24.3816			4.03519	4.12235	4.12483
fbs	19.1832	21.7336	22.8448	17.5008	15.772	20.648	15.628	16.0832	19.8464	21.1444	19.65	17.6024	22.592	16.1592	19.1344			3.84978	3.9913	3.60882
																		4.03143	4.35491	4.30476
																		3.6578	4.35067	3.88101
																		3.79571		4.34802
Source Data Fig. 4p Relative colony no. (%)																		4.36549
		BFU-E			CFU-GM			CFU-GEMM			total							3.97994
		Mean	SEM	n	Mean	SEM	n	Mean	SEM	n	Mean	SEM	n					4.24882
ys	f/f, f/+	22.8856	6.62022	6	67.33	12.323	6	9.78441	1.41692	6	100	19.7987	6
	d/d;Cdh5cre/+	11.2769	5.3068	3	54.063	13.1546	3	8.95522	3.19856	3	74.2952	21.1571	3
	d/d;Tie2cre/+	32.3383	7.37371	4	63.4328	12.3771	4	10.6965	2.85438	4	106.468	20.5933	4
em	f/f, f/+	26.8116	3.29956	6	63.0435	5.99988	6	10.1449	0.694488	6	100	7.70023	6
	d/d;Cdh5cre/+	29.6296	0.322061	3	46.0547	4.1868	3	8.05153	0.852094	3	83.7359	4.47422	3
	d/d;Tie2cre/+	28.6232	4.21784	4	63.6473	18.3324	4	12.8019	4.06821	4	105.073	25.3623	4
pl	f/f, f/+	18.7316	1.53987	6	73.4513	7.90208	6	7.81711	1.84808	6	100	10.4084	6
	d/d;Cdh5cre/+	25.6637	12.9559	3	60.177	5.38298	3	11.2094	1.47493	3	97.0502	7.26766	3
	d/d;Tie2cre/+	24.7788	6.69103	4	74.115	13.8958	4	10.3982	4.28046	4	109.292	21.3936	4

## Sheet: Figure 5
Source Data Fig. 5d Positive area (×10^4 μm^2)
Control	KO	cKO_Meox2	cKO_Cdh5	cKO_Tie2
2.80588	0.620993	2.93583	5.6874	5.861
4.25023	0.706305	6.53556	2.12288	3.76787
3.84574	1.73278	3.82094	3.12208	6.24837
4.42259	0.776738
	0.698121
Source Data Fig. 5f Chamber height (mm), atrium											Source Data Fig. 5f Chamber width (mm), atrium											Source Data Fig. 5f R-L chamber length (mm), atrium
Cont		KO		cKO_Meox2		cKO_Cdh5		cKO_Tie2			Cont		KO		cKO_Meox2		cKO_Cdh5		cKO_Tie2			Cont	KO	cKO_Meox2	cKO_Cdh5	cKO_Tie2
RA	LA	RA	LA	RA	LA	RA	LA	RA	LA		RA	LA	RA	LA	RA	LA	RA	LA	RA	LA
0.4425	0.415	0	0	0.4375	0.4375	0.5925	0.405	0.68	0.625		0.35	0.35	0	0	0.3875	0.355	0.45	0.4125	0.5025	0.3475		0.872242	0.54171	0.92664	1.0198	1.11018
0.67	0.585	0	0	0.4825	0.465	0.575	0.535	0.6925	0.5375		0.43	0.3875	0	0	0.4275	0.385	0.545	0.4675	0.595	0.4275		1.06825	0.509491	1.04286	1.1718	1.16324
0.54	0.4475	0	0	0.5725	0.5075	0.5	0.46	0.52	0.4		0.425	0.3675	0	0	0.455	0.335	0.3575	0.2775	0.4125	0.355		0.87032	0.382426	0.928897	0.875175	0.806861
0.515	0.455										0.4425	0.345										0.869511
0.6	0.405										0.425	0.4125										0.951315
0.5975	0.4625										0.4125	0.37										0.982344
0.6	0.445										0.4325	0.365										1.01242
0.55	0.5725										0.505	0.3075										1.06782
0.49	0.43										0.3675	0.295										0.800316
0.5325	0.445										0.3925	0.3425
0.4375	0.44										0.3975	0.345
Source Data Fig. 5f Chamber height (mm), ventricle											Source Data Fig. 5f Chamber width (mm), ventricle											Source Data Fig. 5f R-L chamber length (mm), ventricle
Cont		KO		cKO_Meox2		cKO_Cdh5		cKO_Tie2			Cont		KO		cKO_Meox2		cKO_Cdh5		cKO_Tie2			Cont	KO	cKO_Meox2	cKO_Cdh5	cKO_Tie2
RV	LV	RV	LV	RV	LV	RV	LV	RV	LV		RV	LV	RV	LV	RV	LV	RV	LV	RV	LV
0.7225	0.5275	0	0	0.52	0.595	0.4425	0.575	0.5475	0.745		0.48	0.575	0	0	0.475	0.485	0.4725	0.61	0.44	0.6425		0.932537	0.466134	0.933435	0.961769	1.11018
0.4275	0.645	0	0	0.493	0.6077	0.5125	0.665	0.635	0.6755		0.395	0.585	0	0	0.4775	0.535	0.4375	0.58	0.505	0.595		0.964239	0.491172	0.958844	1.07384	1.17739
0.5975	0.5825	0	0	0.467	0.69	0.52	0.61	0.5575	0.6675		0.495	0.56	0	0	0.5075	0.4475	0.38	0.4975	0.505	0.5175		0.976272	0.490006	0.95	0.923692	0.917391
0.375	0.57										0.475	0.54										0.89493
0.525	0.6325										0.4325	0.535										1.03011
0.4975	0.6										0.43	0.6175										0.98298
0.4575	0.67										0.51	0.52										1.03011
0.5075	0.6825										0.515	0.6425										1.06448
0.51	0.6725										0.455	0.5175										0.986471
0.4175	0.6075										0.475	0.475
0.4575	0.6725										0.4725	0.5175
Source Data Fig. 5h Positive area (×10^5 μm^2)
Control	KO	cKO_Meox2	cKO_Cdh5	cKO_Tie2
1.47828	0.349433	1.39366	1.23775	1.8354
1.28015	0.396354	1.36056	1.50326	1.22663
1.44307	0.280935	1.29335	1.79473	0.894166
1.17805	0.214744
	0.322624
Source Data Fig. 5i Relative expression (normalized to control)
		+/+, f/f, f/+												-/-				d/d;Meox2cre/+				d/d;Cdh5cre/+				d/d;Tie2cre/+
Endothelial genes	Cd31	1.03735	0.931035	0.901693	1.12992	1.35238	0.820001	1.03493	0.792692	0.664429	1.04511	1.37404	0.916421	0.819126	0.470406	0.557711	0.609103	0.944037	0.971406	0.769024	0.714995	0.915128	1.14952	1.18233	0.754636	0.85653	0.823349	1.08882	0.834181
	Cd34	1.05501	0.91933	1.13552	0.89014	0.927928	1.0772	0.890137	1.10474	0.664088	1.0436	1.3143	0.978008	0.404446	0.80191	0.605552	0.271033	0.979491	1.17978	1.04761	0.964625	0.913382	1.06841	1.26111	0.956085	1.14797	1.03886	0.9822	0.751793
	Flk1	1.10288	1.03249	1.01906	0.845569	1.40488	0.959607	0.878139	0.75737	0.78624	1.01846	1.26505	0.930248	0.7525	0.397769	0.516403	0.569096	1.01197	1.02918	0.931545	0.72269	0.768613	1.08505	1.10348	0.99096	1.194	1.22286	1.03391	0.714313
	Vwf	1.15146	0.792059	1.12664	0.929834	1.50289	1.06195	0.620968	0.814202	0.659072	0.986051	1.44101	0.913868	0.89445	0.638314	0.548067	0.586985	0.767446	1.01972	0.77515	0.819118	0.951077	1.05746	1.21392	1.01178	1.51346	1.18033	1.18996	0.806857
Venous specification	Nrp2	1.1583	0.977672	1.30167	0.562365	1.3804	0.751357	0.859157	1.00909	0.602642	0.7432	1.31701	1.33715	1.24248	0.748298	0.677826	1.09569	0.856074	1.17038	1.25116	0.605144	0.784314	1.2666	1.03487	1.01737	1.4547	0.762012	0.689635	0.717279
	Nr2f2	0.757938	1.35224	1.30173	0.588095	1.28817	1.03269	0.824305	0.854832	1.19233	0.502642	0.968271	1.33676	0.442519	0.289047	0.626164	0.570966	0.855872	0.894972	1.08705	0.812467	1.11183	1.60416	0.879084	1.10299	0.933877	0.934749	0.924178	0.755261
	Dab2	0.933679	0.908839	1.19351	0.963974	0.973587	1.19788	0.987615	0.840919	1.55634	0.674532	1.01823	0.750905	0.559291	0.732347	0.725802	0.729427	1.00931	1.38407	1.15796	0.979368	0.607551	0.837777	0.886934	0.870789	0.957367	0.904018	0.808424	0.724513
	Flt4	1.02082	0.942025	1.3005	0.736653	1.23695	1.24032	0.66045	0.862278	1.28721	0.758956	1.19143	0.76241	0.732062	0.588471	0.802382	0.846043	0.905839	1.18486	0.986424	0.864377	0.820267	1.52138	1.15477	0.945878	1.1329	1.13803	0.670825	0.810341
	Ephb4	0.751165	1.11773	1.26236	0.868743	1.22503	1.19999	0.72571	0.849271	1.50862	0.743026	0.904318	0.844035	0.458391	0.457333	0.848525	0.547405	1.01024	1.20712	0.9897	1.08869	0.84062	1.07662	1.09059	1.05296	1.19415	0.953035	0.847659	0.835306
Arterial specification	Nrp1	1.0799	1.03424	0.867133	1.01872	1.30941	1.03319	0.925978	0.731426	0.691081	1.12125	1.25018	0.937492	0.48655	0.536675	0.80639	0.518314	0.976305	0.923927	0.983005	1.08926	0.941168	1.25204	1.21812	0.936609	1.21742	1.27577	1.18341	1.20717
	Foxc1	0.932959	0.928301	1.1681	0.970645	1.48931	1.0156	0.844914	0.650177	0.713143	0.792519	1.57151	0.92283	0.640658	0.342649	0.647155	0.4714	0.769268	1.18344	0.862562	1.03702	0.893947	0.983955	1.12142	1.25117	1.56286	0.854262	1.15205	1.05641
	Foxc2	1.10035	0.903868	1.16743	0.828354	1.3535	1.07069	0.880899	0.694913	0.529818	0.981304	1.37391	1.11497	0.629099	0.483386	0.67837	0.223498	0.900146	0.851335	0.830951	0.976179	0.918024	1.34945	1.56866	1.15061	1.58688	1.2799	1.23121	1.23177
	Notch1	1.18012	1.06461	0.986461	0.768812	1.24675	1.05789	0.94177	0.753588	0.852259	1.16601	1.17974	0.801997	0.501299	0.347066	0.747542	0.49672	0.865408	1.09918	0.889977	0.937326	0.848918	1.15431	1.09212	0.930452	1.00911	0.865697	1.05067	0.664734
	Hey1	1.15597	0.918803	1.07034	0.85488	1.08325	0.800095	1.17362	0.943032	0.672288	0.915368	1.33535	1.07699	0.667008	0.666743	0.814877	0.57726	0.836618	0.78551	0.962719	1.2312	0.803432	1.21008	1.3272	1.43707	1.24771	0.938513	0.878251	0.796378
	Hey2	1.17862	0.999876	0.962811	0.858691	1.23595	0.952413	0.990446	0.821195	0.891702	1.1061	1.12352	0.878675	0.755098	0.790268	0.920493	0.721741	0.888377	0.79205	0.83314	0.98232	0.879247	0.986027	1.33182	1.03688	1.25742	1.10824	0.942874	0.739959
	Sox7	1.05181	1.06527	1.10217	0.780739	1.41049	1.04149	0.839824	0.708195	0.930347	1.1247	1.17889	0.766058	0.643998	0.696711	0.644841	0.749497	1.20647	0.984815	0.808398	0.95517	0.736715	0.944692	1.05559	0.796642	1.3086	0.905961	0.957303	0.805657
	Sox18	0.894193	1.14808	1.25753	0.700191	1.20822	1.03849	0.834534	0.918756	0.72888	0.953097	1.28294	1.03509	0.945649	0.732173	0.721929	1.02621	1.01428	1.00623	0.938945	0.717877	0.889665	1.03407	1.12948	0.983343	1.42058	0.857785	0.922162	0.809525
	Efnb2	1.00448	0.975603	1.11398	0.90594	1.21478	0.908389	0.89579	0.981044	0.676603	0.903756	1.31004	1.1096	0.826136	0.611236	0.639574	0.884175	1.09903	1.1028	0.834504	0.695833	0.903769	1.08258	0.962891	1.38542	1.44271	0.89333	0.995833	0.888593
Source Data Fig. 5j Relative expression (normalized to control)
		+/+, f/f, f/+												-/-				d/d;Meox2cre/+				d/d;Cdh5cre/+				d/d;Tie2cre/+
Myocardial proliferation	Dll4	1.29255	0.769359	0.840379	1.09772	0.69202	0.983499	1.06722	1.25727	1.00886	1.04125	0.81301	1.13688	1.21576	0.93757	1.26104	0.97741	0.801076	0.88346	1.2084	0.908279	0.827083	0.661641	1.04875	0.838468	0.933177	0.792776	0.982884	1.31167
& trabeculation	Jag1	1.11264	0.767649	0.890825	1.22889	0.851325	0.894655	1.26762	0.986401	0.771667	0.853704	1.23927	1.13536	0.571565	0.446979	0.543249	0.379709	0.750227	0.983479	0.666406	0.716044	0.842705	0.951406	0.88733	1.30704	1.11823	0.862576	0.949212	1.08816
	Nrg1	1.08282	0.923974	1.09999	0.893215	0.754725	1.07311	1.07291	1.09926	0.813957	1.07269	1.17365	0.939709	0.221318	0.205257	0.138305	0.16963	0.518354	0.841247	0.656667	0.646851	0.884288	0.924516	0.849319	0.743304	0.759067	0.845259	0.817575	1.37471
	Bmp10	1.36843	0.973616	0.881809	0.776148	0.634149	1.23666	1.09416	1.03503	0.973247	1.17916	0.962127	0.88547	0.330019	0.59726	0.091282	0.550872	0.865944	1.27631	0.779727	0.713142	1.02595	0.844701	0.927754	0.842716	0.939036	0.893763	0.94546	1.21382
	Fgf9	1.30009	1.07006	0.822799	0.807053	0.752197	0.98783	1.24667	1.0133	0.936005	0.892583	1.01593	1.15548	0.771746	0.567119	0.481295	0.69153	0.880113	1.03372	0.810846	0.982953	0.9987	1.26654	1.11826	1.04612	0.907625	1.09104	1.08255	1.76325
Cardiac jelly synthesis	Vcan	1.34598	0.885354	0.887802	0.880863	0.816899	1.02301	1.15912	1.00097	0.891706	1.05903	1.07937	0.969891	0.544633	0.744827	0.458	0.764889	0.740813	1.14665	0.862156	0.807766	0.781013	0.798316	0.973306	0.908557	1.05755	0.876313	0.999108	1.24254
	Has2	1.19124	0.910618	0.933681	0.964457	0.858322	0.819225	1.16678	1.15567	0.876669	1.19922	1.07052	0.853588	0.674899	0.748168	0.81087	0.920951	0.905329	1.27517	1.0273	1.11478	0.661673	0.673648	1.05343	1.01037	1.45736	0.827599	0.926841	1.21703
	Ugdh	1.09858	0.797007	1.06732	1.0371	0.856475	0.954445	1.1444	1.04468	0.839542	0.832398	1.17142	1.15664	0.657654	0.897905	0.370071	0.602607	0.855984	1.06514	0.849332	0.998838	0.693035	0.770552	0.886435	0.777658	0.882056	0.780504	0.753416	1.17497
Cardiac jelly degradation	Adamts1	1.01134	0.926575	0.974519	1.08756	1.08573	0.994178	0.896258	1.02384	0.816908	0.884055	1.17365	1.12539	0.702811	0.686841	0.761376	0.46377	0.885123	0.935318	1.00024	1.00215	0.830737	0.934154	0.957231	0.97738	0.863972	0.779638	0.993972	1.47074
	Adamts2	1.06033	1.14406	0.698277	1.09733	1.22934	1.03036	0.856519	0.883784	0.662316	0.514772	1.84977	0.973145	0.50679	0.293805	0.370017	0.342433	0.698213	1.28243	1.53713	0.906995	1.05693	0.918841	1.32092	1.16202	1.47946	0.634192	0.675954	1.50305
	Adamts3	1.42883	0.854657	0.956115	0.760395	0.889416	1.15378	0.897647	1.05916	1.38438	0.703555	0.97352	0.938548	0.612323	0.351016	0.51984	0.332741	0.567078	1.06615	1.04104	0.692642	0.7415	0.608183	0.595813	0.575186	0.951951	0.565254	0.875822	1.0659
	Adamts4	1.24334	0.747946	0.910243	1.09848	0.781308	0.916659	1.22184	1.0802	0.974997	0.93531	1.14291	0.946779	0.59995	0.144115	0.720164	0.266505	1.01607	0.780123	0.965691	0.809901	0.842064	0.538363	1.01775	0.948626	0.718764	0.858118	0.696956	1.73341
	Adamts5	1.90247	0.578053	0.637675	0.881801	1.11108	1.40773	0.724683	0.756504	0.814341	1.18863	1.04702	0.950013	0.147815	0.105277	0.191185	0.106512	1.00834	1.50682	0.68815	0.915019	0.907357	1.13128	1.08269	0.951204	1.08315	1.35477	1.09065	2.20314
	Adamts9	1.07159	1.19744	0.822817	0.908154	1.05685	1.04624	1.03271	0.864203	0.873765	0.961164	1.15859	1.00648	1.18256	1.33848	0.765964	0.867648	1.02634	0.892299	1.00556	0.635278	0.845667	0.869393	1.0584	1.04027	0.987711	0.813713	1.00868	1.29253
	Timp3	1.02004	1.07882	0.920914	0.980218	1.02009	1.10186	1.0134	0.864651	0.927727	0.889612	1.15695	1.02571	0.600008	0.836094	0.781439	0.693456	1.00487	0.97135	0.911474	0.719859	0.987924	0.98687	1.01312	0.975168	1.23755	1.2946	1.10776	1.898

## Sheet: Figure 6
Source Data Fig. 6b Relative intensity (normalized to control)											Source Data Fig. 6c Relative intensity (normalized to control)
cTnT			CD31			PDGFRβ					cTnT			α-actinin
Control	rsPIBF		Control	rsPIBF		Control	rsPIBF				Control	rsPIBF		Control	rsPIBF
1.34819	1.74955		0.649051	6.20487		0.785822	1.03942				0.630123	2.71181		0.828912	2.16694
1.28649	1.09354		1.70644	4.67398		0.643831	0.567554				0.797871	3.56294		1.12102	2.09956
0.874488	1.2815		0.521849	2.95569		0.703174	1.19526				0.749491	2.35774		0.841749	1.57676
0.945611	1.51044		1.37319	1.90561		0.910637	1.79379				1.5599	2.13086		1.03423	1.66799
0.545215	1.17031		0.749476	11.186		0.677078	4.29804				1.24836	1.88154		1.21697	1.63363
0.877904	1.09493		1.86786	4.3997		1.22862	1.18086				0.867988	2.75539		0.857749	2.44295
0.950909	1.4846		0.653203	5.18057		1.2139	1.07154				0.959429	2.77808		0.87579	1.98521
0.847129	1.20945		0.168454	5.24327		1.83693					1.18684	2.51368		1.22359	2.63535
1.09263	1.02388		0.684533	2.22482
1.12501	1.13217		1.68746	3.52943
1.19301	1.17889		1.76677	3.67411
0.816794	1.14781		0.697198	3.1402
0.867678	1.12408		0.474517	5.3773
1.05006	1.00347			4.23595
1.25297	1.58226			5.41628
0.925906	1.36019
	1.31756
	1.33784
	1.64063
	1.3375
	1.32927
Source Data Fig. 6d			Source Data Fig. 6d			Source Data Fig. 6d					Source Data Fig. 6e Sprout length (fold)
Spike amplitude (mV)			Beat period (s)			FPD (s)					Control	rsPIBF
Control	rsPIBF		Control	rsPIBF		Control	rsPIBF				0.832997	1.38164
2.04894	2.18585		1.25	1.14		0.22	0.23				0.908933	1.3031
1.77588	2.38689		1.33	1.1		0.2	0.2				1.0984	1.43884
1.5222	2.2659		1.17	1.2		0.23	0.2				1.0407	1.23731
	3.06			1.14							0.96359	1.38419
											1.05703	1.37101
											1.09836	1.32972
												1.41793

## Sheet: Supp. Fig. 2
Source Data Supplementary Fig. 2b Fusion index (normalized to control)									Source Data Supplementary Fig. 2c Relative expression (normalized to WT)
WT		KO #2								WT												KO #2
FSK -	FSK +	FSK -	FSK +							FSK -						FSK +						FSK -						FSK +
1.31511	4.28794	1.16248	1.88044						GCM1	1.2964	1.04768	1.0179	0.960183	0.8003	0.877536	2.16675	2.72756	2.88314	2.41654	2.35863	2.179	0.595825	0.662008	0.817138	0.614841	0.692557	0.535455	2.09986	1.98498	1.9032	2.05002	2.02038	1.77617
0.836886	3.26386	1.34901	1.4815						ERVW-1	1.17499	1.23322	1.16107	0.942123	0.715416	0.773182	2.9364	2.9427	2.43131	2.24303	2.22877	2.18956	0.94625	1.25831	1.58007	1.66247	1.70645	1.58167	2.05086	2.18909	2.74652	2.77454	2.31346	2.4253
0.812272	3.45216	0.816506	2.38472						ERFRD-1	1.29076	1.34091	1.28768	0.808801	0.656377	0.615475	32.0745	38.321	34.8998	18.1444	22.3881	17.0633	0.584027	0.589614	0.798755	0.663521	0.78112	0.74113	13.2705	11.7334	12.738	14.7232	13.8742	14.8484
0.815092	4.4015	1.00088	2.69802						β-hCG	0.675909	0.663577	0.750211	1.11897	1.37498	1.41636	23.7633	25.7913	21.3987	24.4493	23.7727	20.7642	0.0600823	0.0519067	0.046838	0.0450765	0.0702887	0.0644542	1.276	1.2383	1.27317	1.28545	1.32484	1.35685
1.21516	3.48271	0.97171	2.52375
1.00548	3.63776	0.693669	2.01521
0.987053	3.81941	1.0095	1.7525
0.846045	4.12465	1.0161	2.21085						Source Data Supplementary Fig. 2d hCG level (mIU/mL)
1.08335	3.81768	0.43547	2.54495						WT		KO #2
0.69991	3.38418	1.19403	2.61282						FSK -	FSK +	FSK -	FSK +
1.01696	3.52519	1.06336	2.09671						30.6596	368.169	1.55553	14.1573
1.07679	3.62981	1.73508	2.73435						29.5595	429.858	1.15011	20.7382
1.16004	3.25727	0.876251	2.84336						27.9133	338.586	0.950628	12.6803
1.03497	2.88713	0.733938	1.8663						28.8357	312.185	1.09337	12.3544
1.09488	3.42178	0.87094	2.69447
0.80523	3.18325	1.04979	2.44952
1.10667	3.76875	1.44214	1.73637
0.968341	4.50096	0.712587	2.778						Source Data Supplementary Fig. 2e Full blot images
1.00947	3.56548	1.1181	2.10477
0.816399	4.04222	0.748464	2.59361
0.941244	3.6241	0.696872	1.90518
1.05958	3.90006	1.15893	2.02183
1.44769	3.73738	0.986582	2.12671
0.845377	4.04312	0.934104	2.30159
	3.73106	0.830097	1.74659
	4.0117	0.645631	2.24547
	4.20688	0.880259	2.73943
	3.8493	1.25437	1.94936
	3.55717	1.33039	1.66396
	3.6738	0.917831	1.74888
	3.59669	1.08402	1.81883
	4.34306	1.21953	2.07334
	3.8536	1.06139	2.7233
	4.04881		2.02913
	3.32002		2.15916
			1.54648
			1.92432
			1.86195
			2.3633
			2.19922

## Sheet: Supp. Fig. 3
Source Data Supplementary Fig. 3b Full blot images							Source Data Supplementary Fig. 3c Cell proliferation (relative unit)
								WT								KO
							24h	0.235182	0.226786	0.170817	0.202452	0.172828	0.206869	0.18236	0.177529	0.271933	0.280766	0.25171	0.247622	0.247687	0.266293
							72h	1.24679	1.31303	0.870589	0.950871	0.81051	0.931784	1.04163	0.8348	1.05546	1.05433	1.10142	1.0744	0.790811	1.03577	0.863965	0.872054
							Source Data Supplementary Fig. 3d Relative expression (normalized to WT)
								WT						KO
							TEAD4	0.850969	1.1515	1.20471	0.961431	0.720078	1.11131	1.59173	1.52541	1.88581	1.6086	1.27174
							TP63	0.886817	1.13787	1.23987	0.873031	0.85921	1.0032	1.52285	1.54737	1.10602	1.21174	1.75161
							ELF5	0.943935	1.09402	0.880247	1.0425	0.989067	1.05024	1.44461	1.43637	1.00124	0.767629	0.854205
							Source Data Supplementary Fig. 3f Relative expression (normalized to WT)
							GCM1
							WT	KO
							0.704046	0.20753
							0.949961	0.0758796
							1.18099	0.160634
							1.24842	0.106311
							0.960269	0.0661511
							0.956315
							Source Data Supplementary Fig. 3g Relative expression (normalized to WT)
								WT					KO
							HLA-G	0.798277	1.0184	0.883406	0.960187	1.33973	0.0400122	0.0431534	0.0357603	0.0521995	0.0390926
							MMP2	0.874636	1.23018	0.983687	0.881036	1.03046	0.0039701	0.0050931	0.0042509	0.0091409	0.0071332

## Sheet: Supp. Fig. 4
Source Data Supplementary Fig. 4c Relative expression (normalized to WT)
	WT		KO #2
TEAD4	0.905661	1.09434	2.00709	1.99055	1.9052
TP63	0.854801	1.1452	1.66988	1.5023	1.82846
Source Data Supplementary Fig. 4d Relative expression (normalized to WT)
	WT			KO #2
HLA-G	0.982512	1.08563	0.931861	0.001133	0.001501	0.001708	0.003251
MMP2	1.00261	1.06957	0.927825	0.009049	0.011545	0.016578	0.006335
Source Data Supplementary Fig. 4e
Relative expression (normalized to WT), 2D
	SynT(2D)_WT			SynT(2D)_KO
SDC1	1.03096	1.12931	0.839738	0.409149	0.279753	0.308434	0.226608
CGB	1.01737	1.09325	0.889381	0.136638	0.0997337	0.0835461	0.067195
Relative expression (normalized to WT), 3D
	SynT(3D)_WT			SynT(3D)_KO
SDC1	1.20448	0.719517	1.076	0.158839	0.194092	0.160281	0.224153
CGB	0.878402	0.990878	1.13072	0.148531	0.178967	0.0897365	0.123841
Source Data Supplementary Fig. 4f
Relative expression (normalized to WT), 2D
	SynT(2D)_WT			SynT(2D)_KO
TEAD4	0.917892	1.25265	0.829457	25.9297	21.6913	21.024	21.6992
TP63	0.838685	0.953153	1.20816	28.4564	22.8198	18.366	16.3647
Relative expression (normalized to WT), 3D
	SynT(3D)_WT			SynT(3D)_KO
TEAD4	0.794227	1.41507	0.790704	9.46217	9.2558	10.3603	9.45687
TP63	0.960805	1.06101	0.978189	15.7349	14.5577	18.1984	19.606

[truncated: 12 more sheets: Supp. Fig. 5, Supp. Fig. 6 a-h, Supp. Fig. 6 j-l, Supp. Fig. 7, Supp. Fig. 8, Supp. Fig. 10, Supp. Fig. 12, Supp. Fig. 13, Supp. Fig. 14, Supp. Fig. 15, Supp. Fig. 16, Supp. Fig. 17]
